# Supplementary material for: Combinatorial single-cell profiling of major chromatin types with MAbID
Source: Nat Methods. 2023 Dec 4;21(1):72–82. doi: 10.1038/s41592-023-02090-9 (PMC10776404; doi:10.1038/s41592-023-02090-9)
Supplement: Supplementary file 4 — Supplementary Tables 3 and 4. [file 41592_2023_2090_MOESM4_ESM.xlsx]

## Sheet: Supplementary Table 3
Supplementary Table 3 - ABBC antibody-adapter top and bottom sequences
Barcoded top and bottom oligonucleotide sequences used to generate the double-stranded antibody-adapter (ABBC). Restriction site indicates the target motif.
Name	ABBC barcode	Sequence (5' - 3')	Restriction site
ABID_ABBC_001_top	CTTCAA	/5AzideN/GTTGGAGTTGAAACGTTCTAATATTCCAATCAGCTTCAACGTGCACCACCGCAGGGCGGCCGCCTTCAACATATGCTAGCATC	NdeI
ABID_ABBC_002_top	AGCCAT	/5AzideN/GTTGGAGTTGAAACGTTCTAATATTCCAATCAGCTTCAACGTGCACCACCGCAGGGCGGCCGCAGCCATCATATGCTAGCATC	NdeI
ABID_ABBC_003_top	ACACGA	/5AzideN/GTTGGAGTTGAAACGTTCTAATATTCCAATCAGCTTCAACGTGCACCACCGCAGGGCGGCCGCACACGACATATGCTACGTAC	NdeI
ABID_ABBC_004_top	GACCTC	/5AzideN/GTTGGAGTTGAAACGTTCTAATATTCCAATCAGCTTCAACGTGCACCACCGCAGGGCGGCCGCGACCTCCATATGCTACGTAC	NdeI
ABID_ABBC_005_top	TGGACA	/5AzideN/GTTGGAGTTGAAACGTTCTAATATTCCAATCAGCTTCAACGTGCACCACCGCAGGGCGGCCGCTGGACACATATGCTACGTAC	NdeI
ABID_ABBC_006_top	AAGTCC	/5AzideN/GTTGGAGTTGAAACGTTCTAATATTCCAATCAGCTTCAACGTGCACCACCGCAGGGCGGCCGCAAGTCCCATATGCTACGTAC	NdeI
ABID_ABBC_007_top	GAAGAA	/5AzideN/GTTGGAGTTGAAACGTTCTAATATTCCAATCAGCTTCAACGTGCACCACCGCAGGGCGGCCGCGAAGAACATATGCTACGTAC	NdeI
ABID_ABBC_011_top	TTCGCC	/5AzideN/GTTGGAGTTGAAACGTTCTAATATTCCAATCAGCTTCAACGTGCACCACCGCAGGGCGGCCGCTTCGCCAGATCTCTACGTAC	BglII
ABID_ABBC_012_top	ATGGTT	/5AzideN/GTTGGAGTTGAAACGTTCTAATATTCCAATCAGCTTCAACGTGCACCACCGCAGGGCGGCCGCATGGTTAGATCTCTACGTAC	BglII
ABID_ABBC_013_top	GTATGC	/5AzideN/GTTGGAGTTGAAACGTTCTAATATTCCAATCAGCTTCAACGTGCACCACCGCAGGGCGGCCGCGTATGCAGATCTCTACGTAC	BglII
ABID_ABBC_014_top	CCGAAT	/5AzideN/GTTGGAGTTGAAACGTTCTAATATTCCAATCAGCTTCAACGTGCACCACCGCAGGGCGGCCGCCCGAATAGATCTCTACGTAC	BglII
ABID_ABBC_015_top	TATCCA	/5AzideN/GTTGGAGTTGAAACGTTCTAATATTCCAATCAGCTTCAACGTGCACCACCGCAGGGCGGCCGCTATCCAAGATCTCTACGTAC	BglII
ABID_ABBC_016_top	TCGTAC	/5AzideN/GTTGGAGTTGAAACGTTCTAATATTCCAATCAGCTTCAACGTGCACCACCGCAGGGCGGCCGCTCGTACAGATCTCTACGTAC	BglII
Name	ABBC barcode	Sequence (5' - 3')	Restriction site
ABID_ABBC_001_bot	TTGAAG	GATGCTAGCATATGTTGAAGGCGGCCGCCCTGCGGTGGTGCACGTTGAAGCTGATTGGAATATTAGAACGTTTCAACTCCAAC	NdeI
ABID_ABBC_002_bot	ATGGCT	GATGCTAGCATATGATGGCTGCGGCCGCCCTGCGGTGGTGCACGTTGAAGCTGATTGGAATATTAGAACGTTTCAACTCCAAC	NdeI
ABID_ABBC_003_bot	TCGTGT	GTACGTAGCATATGTCGTGTGCGGCCGCCCTGCGGTGGTGCACGTTGAAGCTGATTGGAATATTAGAACGTTTCAACTCCAAC	NdeI
ABID_ABBC_004_bot	GAGGTC	GTACGTAGCATATGGAGGTCGCGGCCGCCCTGCGGTGGTGCACGTTGAAGCTGATTGGAATATTAGAACGTTTCAACTCCAAC	NdeI
ABID_ABBC_005_bot	TGTCCA	GTACGTAGCATATGTGTCCAGCGGCCGCCCTGCGGTGGTGCACGTTGAAGCTGATTGGAATATTAGAACGTTTCAACTCCAAC	NdeI
ABID_ABBC_006_bot	GGACTT	GTACGTAGCATATGGGACTTGCGGCCGCCCTGCGGTGGTGCACGTTGAAGCTGATTGGAATATTAGAACGTTTCAACTCCAAC	NdeI
ABID_ABBC_007_bot	TTCTTC	GTACGTAGCATATGTTCTTCGCGGCCGCCCTGCGGTGGTGCACGTTGAAGCTGATTGGAATATTAGAACGTTTCAACTCCAAC	NdeI
ABID_ABBC_011_bot	GGCGAA	GTACGTAGAG/iN6Me-dA/TCTGGCGAAGCGGCCGCCCTGCGGTGGTGCACGTTGAAGCTGATTGGAATATTAGAACGTTTCAACTCCAAC	BglII
ABID_ABBC_012_bot	AACCAT	GTACGTAGAG/iN6Me-dA/TCTAACCATGCGGCCGCCCTGCGGTGGTGCACGTTGAAGCTGATTGGAATATTAGAACGTTTCAACTCCAAC	BglII
ABID_ABBC_013_bot	GCATAC	GTACGTAGAG/iN6Me-dA/TCTGCATACGCGGCCGCCCTGCGGTGGTGCACGTTGAAGCTGATTGGAATATTAGAACGTTTCAACTCCAAC	BglII
ABID_ABBC_014_bot	ATTCGG	GTACGTAGAG/iN6Me-dA/TCTATTCGGGCGGCCGCCCTGCGGTGGTGCACGTTGAAGCTGATTGGAATATTAGAACGTTTCAACTCCAAC	BglII
ABID_ABBC_015_bot	TGGATA	GTACGTAGAG/iN6Me-dA/TCTTGGATAGCGGCCGCCCTGCGGTGGTGCACGTTGAAGCTGATTGGAATATTAGAACGTTTCAACTCCAAC	BglII
ABID_ABBC_016_bot	AGCATG	GTACGTAGAG/iN6Me-dA/TCTAGCATGGCGGCCGCCCTGCGGTGGTGCACGTTGAAGCTGATTGGAATATTAGAACGTTTCAACTCCAAC	BglII

## Sheet: Supplementary Table 4
Supplementary Table 4 - SBC sample-adapter top and bottom sequences
Barcoded top and bottom oligonucleotide sequences used to generate the double-stranded sample-adapter (SBC).
Name	SBC barcode	Sequence (5' - 3')
ABID_SBC_top_001	AGGCCATT	GGTGATCCGGTAATACGACTCACTATAGGGGTTCAGAGTTCTACAGTCCGACGATCNNNAGGCNNNCATTAG
ABID_SBC_top_002	TGAGGCTA	GGTGATCCGGTAATACGACTCACTATAGGGGTTCAGAGTTCTACAGTCCGACGATCNNNTGAGNNNGCTAAG
ABID_SBC_top_003	GAGAGCTA	GGTGATCCGGTAATACGACTCACTATAGGGGTTCAGAGTTCTACAGTCCGACGATCNNNGAGANNNGCTAAG
ABID_SBC_top_004	GTTCCGAG	GGTGATCCGGTAATACGACTCACTATAGGGGTTCAGAGTTCTACAGTCCGACGATCNNNGTTCNNNCGAGAG
ABID_SBC_top_005	GTTGTGAC	GGTGATCCGGTAATACGACTCACTATAGGGGTTCAGAGTTCTACAGTCCGACGATCNNNGTTGNNNTGACAG
ABID_SBC_top_006	TACAGACT	GGTGATCCGGTAATACGACTCACTATAGGGGTTCAGAGTTCTACAGTCCGACGATCNNNTACANNNGACTAG
ABID_SBC_top_007	CAGCAGCT	GGTGATCCGGTAATACGACTCACTATAGGGGTTCAGAGTTCTACAGTCCGACGATCNNNCAGCNNNAGCTAG
ABID_SBC_top_008	CTGAGTCA	GGTGATCCGGTAATACGACTCACTATAGGGGTTCAGAGTTCTACAGTCCGACGATCNNNCTGANNNGTCAAG
ABID_SBC_top_009	GATGCTGC	GGTGATCCGGTAATACGACTCACTATAGGGGTTCAGAGTTCTACAGTCCGACGATCNNNGATGNNNCTGCAG
ABID_SBC_top_010	ATGCGCAG	GGTGATCCGGTAATACGACTCACTATAGGGGTTCAGAGTTCTACAGTCCGACGATCNNNATGCNNNGCAGAG
ABID_SBC_top_011	ACCTCTTG	GGTGATCCGGTAATACGACTCACTATAGGGGTTCAGAGTTCTACAGTCCGACGATCNNNACCTNNNCTTGAG
ABID_SBC_top_012	TATCCGGT	GGTGATCCGGTAATACGACTCACTATAGGGGTTCAGAGTTCTACAGTCCGACGATCNNNTATCNNNCGGTAG
ABID_SBC_top_013	TAACACTG	GGTGATCCGGTAATACGACTCACTATAGGGGTTCAGAGTTCTACAGTCCGACGATCNNNTAACNNNACTGAG
ABID_SBC_top_014	GTTGAGTT	GGTGATCCGGTAATACGACTCACTATAGGGGTTCAGAGTTCTACAGTCCGACGATCNNNGTTGNNNAGTTAG
ABID_SBC_top_015	TCCTGTCC	GGTGATCCGGTAATACGACTCACTATAGGGGTTCAGAGTTCTACAGTCCGACGATCNNNTCCTNNNGTCCAG
ABID_SBC_top_016	CTTGGAAG	GGTGATCCGGTAATACGACTCACTATAGGGGTTCAGAGTTCTACAGTCCGACGATCNNNCTTGNNNGAAGAG
ABID_SBC_top_017	CTGTATTG	GGTGATCCGGTAATACGACTCACTATAGGGGTTCAGAGTTCTACAGTCCGACGATCNNNCTGTNNNATTGAG
ABID_SBC_top_018	CGTACTAT	GGTGATCCGGTAATACGACTCACTATAGGGGTTCAGAGTTCTACAGTCCGACGATCNNNCGTANNNCTATAG
ABID_SBC_top_019	GTATCTCC	GGTGATCCGGTAATACGACTCACTATAGGGGTTCAGAGTTCTACAGTCCGACGATCNNNGTATNNNCTCCAG
ABID_SBC_top_020	TGGTCTAA	GGTGATCCGGTAATACGACTCACTATAGGGGTTCAGAGTTCTACAGTCCGACGATCNNNTGGTNNNCTAAAG
ABID_SBC_top_021	CATCGTCC	GGTGATCCGGTAATACGACTCACTATAGGGGTTCAGAGTTCTACAGTCCGACGATCNNNCATCNNNGTCCAG
ABID_SBC_top_022	CTCTATCT	GGTGATCCGGTAATACGACTCACTATAGGGGTTCAGAGTTCTACAGTCCGACGATCNNNCTCTNNNATCTAG
ABID_SBC_top_023	ACTACTGT	GGTGATCCGGTAATACGACTCACTATAGGGGTTCAGAGTTCTACAGTCCGACGATCNNNACTANNNCTGTAG
ABID_SBC_top_024	GACGGTAG	GGTGATCCGGTAATACGACTCACTATAGGGGTTCAGAGTTCTACAGTCCGACGATCNNNGACGNNNGTAGAG
ABID_SBC_top_025	TGATGTCT	GGTGATCCGGTAATACGACTCACTATAGGGGTTCAGAGTTCTACAGTCCGACGATCNNNTGATNNNGTCTAG
ABID_SBC_top_026	TAACGTGT	GGTGATCCGGTAATACGACTCACTATAGGGGTTCAGAGTTCTACAGTCCGACGATCNNNTAACNNNGTGTAG
ABID_SBC_top_027	CGATTCCG	GGTGATCCGGTAATACGACTCACTATAGGGGTTCAGAGTTCTACAGTCCGACGATCNNNCGATNNNTCCGAG
ABID_SBC_top_028	GCTCGTCT	GGTGATCCGGTAATACGACTCACTATAGGGGTTCAGAGTTCTACAGTCCGACGATCNNNGCTCNNNGTCTAG
ABID_SBC_top_029	TGGTGCTC	GGTGATCCGGTAATACGACTCACTATAGGGGTTCAGAGTTCTACAGTCCGACGATCNNNTGGTNNNGCTCAG
ABID_SBC_top_030	CAGTTCGA	GGTGATCCGGTAATACGACTCACTATAGGGGTTCAGAGTTCTACAGTCCGACGATCNNNCAGTNNNTCGAAG
ABID_SBC_top_031	ACTCCGGA	GGTGATCCGGTAATACGACTCACTATAGGGGTTCAGAGTTCTACAGTCCGACGATCNNNACTCNNNCGGAAG
ABID_SBC_top_032	CGCAAGCA	GGTGATCCGGTAATACGACTCACTATAGGGGTTCAGAGTTCTACAGTCCGACGATCNNNCGCANNNAGCAAG
ABID_SBC_top_033	ATCGGATC	GGTGATCCGGTAATACGACTCACTATAGGGGTTCAGAGTTCTACAGTCCGACGATCNNNATCGNNNGATCAG
ABID_SBC_top_034	ACCGGTAT	GGTGATCCGGTAATACGACTCACTATAGGGGTTCAGAGTTCTACAGTCCGACGATCNNNACCGNNNGTATAG
ABID_SBC_top_035	GAAGGAAT	GGTGATCCGGTAATACGACTCACTATAGGGGTTCAGAGTTCTACAGTCCGACGATCNNNGAAGNNNGAATAG
ABID_SBC_top_036	ACTGGATG	GGTGATCCGGTAATACGACTCACTATAGGGGTTCAGAGTTCTACAGTCCGACGATCNNNACTGNNNGATGAG
ABID_SBC_top_037	CGGATGAA	GGTGATCCGGTAATACGACTCACTATAGGGGTTCAGAGTTCTACAGTCCGACGATCNNNCGGANNNTGAAAG
ABID_SBC_top_038	GTCAACGT	GGTGATCCGGTAATACGACTCACTATAGGGGTTCAGAGTTCTACAGTCCGACGATCNNNGTCANNNACGTAG
ABID_SBC_top_039	TGCTAGTC	GGTGATCCGGTAATACGACTCACTATAGGGGTTCAGAGTTCTACAGTCCGACGATCNNNTGCTNNNAGTCAG
ABID_SBC_top_040	TGGCAGAC	GGTGATCCGGTAATACGACTCACTATAGGGGTTCAGAGTTCTACAGTCCGACGATCNNNTGGCNNNAGACAG
ABID_SBC_top_041	CTCGGACA	GGTGATCCGGTAATACGACTCACTATAGGGGTTCAGAGTTCTACAGTCCGACGATCNNNCTCGNNNGACAAG
ABID_SBC_top_042	TCCGTCTC	GGTGATCCGGTAATACGACTCACTATAGGGGTTCAGAGTTCTACAGTCCGACGATCNNNTCCGNNNTCTCAG
ABID_SBC_top_043	CGGTGATG	GGTGATCCGGTAATACGACTCACTATAGGGGTTCAGAGTTCTACAGTCCGACGATCNNNCGGTNNNGATGAG
ABID_SBC_top_044	ACTCACTA	GGTGATCCGGTAATACGACTCACTATAGGGGTTCAGAGTTCTACAGTCCGACGATCNNNACTCNNNACTAAG
ABID_SBC_top_045	TCGATACC	GGTGATCCGGTAATACGACTCACTATAGGGGTTCAGAGTTCTACAGTCCGACGATCNNNTCGANNNTACCAG
ABID_SBC_top_046	TAACCACA	GGTGATCCGGTAATACGACTCACTATAGGGGTTCAGAGTTCTACAGTCCGACGATCNNNTAACNNNCACAAG
ABID_SBC_top_047	GCTAGCTC	GGTGATCCGGTAATACGACTCACTATAGGGGTTCAGAGTTCTACAGTCCGACGATCNNNGCTANNNGCTCAG
ABID_SBC_top_048	GCTACGTT	GGTGATCCGGTAATACGACTCACTATAGGGGTTCAGAGTTCTACAGTCCGACGATCNNNGCTANNNCGTTAG
ABID_SBC_top_049	GAACGTTA	GGTGATCCGGTAATACGACTCACTATAGGGGTTCAGAGTTCTACAGTCCGACGATCNNNGAACNNNGTTAAG
ABID_SBC_top_050	TCCACTAC	GGTGATCCGGTAATACGACTCACTATAGGGGTTCAGAGTTCTACAGTCCGACGATCNNNTCCANNNCTACAG
ABID_SBC_top_051	TAGTCTTG	GGTGATCCGGTAATACGACTCACTATAGGGGTTCAGAGTTCTACAGTCCGACGATCNNNTAGTNNNCTTGAG
ABID_SBC_top_052	CTAGATGA	GGTGATCCGGTAATACGACTCACTATAGGGGTTCAGAGTTCTACAGTCCGACGATCNNNCTAGNNNATGAAG
ABID_SBC_top_053	GTGTGCAT	GGTGATCCGGTAATACGACTCACTATAGGGGTTCAGAGTTCTACAGTCCGACGATCNNNGTGTNNNGCATAG
ABID_SBC_top_054	CGGAATTC	GGTGATCCGGTAATACGACTCACTATAGGGGTTCAGAGTTCTACAGTCCGACGATCNNNCGGANNNATTCAG
ABID_SBC_top_055	ATGACAGA	GGTGATCCGGTAATACGACTCACTATAGGGGTTCAGAGTTCTACAGTCCGACGATCNNNATGANNNCAGAAG
ABID_SBC_top_056	CGACTACC	GGTGATCCGGTAATACGACTCACTATAGGGGTTCAGAGTTCTACAGTCCGACGATCNNNCGACNNNTACCAG
ABID_SBC_top_057	TCGTAGTT	GGTGATCCGGTAATACGACTCACTATAGGGGTTCAGAGTTCTACAGTCCGACGATCNNNTCGTNNNAGTTAG
ABID_SBC_top_058	GATAGAAC	GGTGATCCGGTAATACGACTCACTATAGGGGTTCAGAGTTCTACAGTCCGACGATCNNNGATANNNGAACAG
ABID_SBC_top_059	TAACTGCC	GGTGATCCGGTAATACGACTCACTATAGGGGTTCAGAGTTCTACAGTCCGACGATCNNNTAACNNNTGCCAG
ABID_SBC_top_060	GTTATACG	GGTGATCCGGTAATACGACTCACTATAGGGGTTCAGAGTTCTACAGTCCGACGATCNNNGTTANNNTACGAG
ABID_SBC_top_061	CAAGTCAC	GGTGATCCGGTAATACGACTCACTATAGGGGTTCAGAGTTCTACAGTCCGACGATCNNNCAAGNNNTCACAG
ABID_SBC_top_062	CTTATCAG	GGTGATCCGGTAATACGACTCACTATAGGGGTTCAGAGTTCTACAGTCCGACGATCNNNCTTANNNTCAGAG
ABID_SBC_top_063	GTTAATGC	GGTGATCCGGTAATACGACTCACTATAGGGGTTCAGAGTTCTACAGTCCGACGATCNNNGTTANNNATGCAG
ABID_SBC_top_064	CACGCATG	GGTGATCCGGTAATACGACTCACTATAGGGGTTCAGAGTTCTACAGTCCGACGATCNNNCACGNNNCATGAG
ABID_SBC_top_065	TCTGGTCG	GGTGATCCGGTAATACGACTCACTATAGGGGTTCAGAGTTCTACAGTCCGACGATCNNNTCTGNNNGTCGAG
ABID_SBC_top_066	TGCTATAG	GGTGATCCGGTAATACGACTCACTATAGGGGTTCAGAGTTCTACAGTCCGACGATCNNNTGCTNNNATAGAG
ABID_SBC_top_067	TCCGCTGT	GGTGATCCGGTAATACGACTCACTATAGGGGTTCAGAGTTCTACAGTCCGACGATCNNNTCCGNNNCTGTAG
ABID_SBC_top_068	CTTACAAC	GGTGATCCGGTAATACGACTCACTATAGGGGTTCAGAGTTCTACAGTCCGACGATCNNNCTTANNNCAACAG
ABID_SBC_top_069	TCTGCGCT	GGTGATCCGGTAATACGACTCACTATAGGGGTTCAGAGTTCTACAGTCCGACGATCNNNTCTGNNNCGCTAG
ABID_SBC_top_070	TGGCGTGA	GGTGATCCGGTAATACGACTCACTATAGGGGTTCAGAGTTCTACAGTCCGACGATCNNNTGGCNNNGTGAAG
ABID_SBC_top_071	ATATCGGC	GGTGATCCGGTAATACGACTCACTATAGGGGTTCAGAGTTCTACAGTCCGACGATCNNNATATNNNCGGCAG
ABID_SBC_top_072	GTAGATTC	GGTGATCCGGTAATACGACTCACTATAGGGGTTCAGAGTTCTACAGTCCGACGATCNNNGTAGNNNATTCAG
ABID_SBC_top_073	AGAGGCAG	GGTGATCCGGTAATACGACTCACTATAGGGGTTCAGAGTTCTACAGTCCGACGATCNNNAGAGNNNGCAGAG
ABID_SBC_top_074	TATCGTTG	GGTGATCCGGTAATACGACTCACTATAGGGGTTCAGAGTTCTACAGTCCGACGATCNNNTATCNNNGTTGAG
ABID_SBC_top_075	GTATCGAA	GGTGATCCGGTAATACGACTCACTATAGGGGTTCAGAGTTCTACAGTCCGACGATCNNNGTATNNNCGAAAG
ABID_SBC_top_076	TGCAGATC	GGTGATCCGGTAATACGACTCACTATAGGGGTTCAGAGTTCTACAGTCCGACGATCNNNTGCANNNGATCAG
ABID_SBC_top_077	TGGAACGA	GGTGATCCGGTAATACGACTCACTATAGGGGTTCAGAGTTCTACAGTCCGACGATCNNNTGGANNNACGAAG
ABID_SBC_top_078	TACTCACC	GGTGATCCGGTAATACGACTCACTATAGGGGTTCAGAGTTCTACAGTCCGACGATCNNNTACTNNNCACCAG
ABID_SBC_top_079	AGAGAGTC	GGTGATCCGGTAATACGACTCACTATAGGGGTTCAGAGTTCTACAGTCCGACGATCNNNAGAGNNNAGTCAG
ABID_SBC_top_080	ACCAGAGC	GGTGATCCGGTAATACGACTCACTATAGGGGTTCAGAGTTCTACAGTCCGACGATCNNNACCANNNGAGCAG
ABID_SBC_top_081	GCATCGGT	GGTGATCCGGTAATACGACTCACTATAGGGGTTCAGAGTTCTACAGTCCGACGATCNNNGCATNNNCGGTAG
ABID_SBC_top_082	TCGCTCTG	GGTGATCCGGTAATACGACTCACTATAGGGGTTCAGAGTTCTACAGTCCGACGATCNNNTCGCNNNTCTGAG
ABID_SBC_top_083	AGCGTCAT	GGTGATCCGGTAATACGACTCACTATAGGGGTTCAGAGTTCTACAGTCCGACGATCNNNAGCGNNNTCATAG
ABID_SBC_top_084	CGTCATTA	GGTGATCCGGTAATACGACTCACTATAGGGGTTCAGAGTTCTACAGTCCGACGATCNNNCGTCNNNATTAAG
ABID_SBC_top_085	TGATTGAG	GGTGATCCGGTAATACGACTCACTATAGGGGTTCAGAGTTCTACAGTCCGACGATCNNNTGATNNNTGAGAG
ABID_SBC_top_086	CGCTTCTA	GGTGATCCGGTAATACGACTCACTATAGGGGTTCAGAGTTCTACAGTCCGACGATCNNNCGCTNNNTCTAAG
ABID_SBC_top_087	TGTAGCGC	GGTGATCCGGTAATACGACTCACTATAGGGGTTCAGAGTTCTACAGTCCGACGATCNNNTGTANNNGCGCAG
ABID_SBC_top_088	GTGTCACG	GGTGATCCGGTAATACGACTCACTATAGGGGTTCAGAGTTCTACAGTCCGACGATCNNNGTGTNNNCACGAG
ABID_SBC_top_089	TGCGGTCA	GGTGATCCGGTAATACGACTCACTATAGGGGTTCAGAGTTCTACAGTCCGACGATCNNNTGCGNNNGTCAAG
ABID_SBC_top_090	CAATCAGC	GGTGATCCGGTAATACGACTCACTATAGGGGTTCAGAGTTCTACAGTCCGACGATCNNNCAATNNNCAGCAG
ABID_SBC_top_091	GTAGCGTG	GGTGATCCGGTAATACGACTCACTATAGGGGTTCAGAGTTCTACAGTCCGACGATCNNNGTAGNNNCGTGAG
ABID_SBC_top_092	CGATAGTG	GGTGATCCGGTAATACGACTCACTATAGGGGTTCAGAGTTCTACAGTCCGACGATCNNNCGATNNNAGTGAG
ABID_SBC_top_093	ACACTCAC	GGTGATCCGGTAATACGACTCACTATAGGGGTTCAGAGTTCTACAGTCCGACGATCNNNACACNNNTCACAG
ABID_SBC_top_094	ACCTTCGC	GGTGATCCGGTAATACGACTCACTATAGGGGTTCAGAGTTCTACAGTCCGACGATCNNNACCTNNNTCGCAG
ABID_SBC_top_095	ATCGTAGA	GGTGATCCGGTAATACGACTCACTATAGGGGTTCAGAGTTCTACAGTCCGACGATCNNNATCGNNNTAGAAG
ABID_SBC_top_096	CACAGTCG	GGTGATCCGGTAATACGACTCACTATAGGGGTTCAGAGTTCTACAGTCCGACGATCNNNCACANNNGTCGAG
ABID_SBC_top_097	TCCAGCCA	GGTGATCCGGTAATACGACTCACTATAGGGGTTCAGAGTTCTACAGTCCGACGATCNNNTCCANNNGCCAAG
ABID_SBC_top_098	TGCTTACA	GGTGATCCGGTAATACGACTCACTATAGGGGTTCAGAGTTCTACAGTCCGACGATCNNNTGCTNNNTACAAG
ABID_SBC_top_099	TGGCTGCA	GGTGATCCGGTAATACGACTCACTATAGGGGTTCAGAGTTCTACAGTCCGACGATCNNNTGGCNNNTGCAAG
ABID_SBC_top_100	TGCGTCGA	GGTGATCCGGTAATACGACTCACTATAGGGGTTCAGAGTTCTACAGTCCGACGATCNNNTGCGNNNTCGAAG
ABID_SBC_top_101	AGCAGTAC	GGTGATCCGGTAATACGACTCACTATAGGGGTTCAGAGTTCTACAGTCCGACGATCNNNAGCANNNGTACAG
ABID_SBC_top_102	GCCTAGGA	GGTGATCCGGTAATACGACTCACTATAGGGGTTCAGAGTTCTACAGTCCGACGATCNNNGCCTNNNAGGAAG
ABID_SBC_top_103	TAAGGTCC	GGTGATCCGGTAATACGACTCACTATAGGGGTTCAGAGTTCTACAGTCCGACGATCNNNTAAGNNNGTCCAG
ABID_SBC_top_104	TGTAGACA	GGTGATCCGGTAATACGACTCACTATAGGGGTTCAGAGTTCTACAGTCCGACGATCNNNTGTANNNGACAAG
ABID_SBC_top_105	CGCAGTGA	GGTGATCCGGTAATACGACTCACTATAGGGGTTCAGAGTTCTACAGTCCGACGATCNNNCGCANNNGTGAAG
ABID_SBC_top_106	TCTAAGCC	GGTGATCCGGTAATACGACTCACTATAGGGGTTCAGAGTTCTACAGTCCGACGATCNNNTCTANNNAGCCAG
ABID_SBC_top_107	TGACGACG	GGTGATCCGGTAATACGACTCACTATAGGGGTTCAGAGTTCTACAGTCCGACGATCNNNTGACNNNGACGAG
ABID_SBC_top_108	CTAGTAGT	GGTGATCCGGTAATACGACTCACTATAGGGGTTCAGAGTTCTACAGTCCGACGATCNNNCTAGNNNTAGTAG
ABID_SBC_top_109	CATAAGGC	GGTGATCCGGTAATACGACTCACTATAGGGGTTCAGAGTTCTACAGTCCGACGATCNNNCATANNNAGGCAG
ABID_SBC_top_110	AGACATAC	GGTGATCCGGTAATACGACTCACTATAGGGGTTCAGAGTTCTACAGTCCGACGATCNNNAGACNNNATACAG
ABID_SBC_top_111	CGACGAAT	GGTGATCCGGTAATACGACTCACTATAGGGGTTCAGAGTTCTACAGTCCGACGATCNNNCGACNNNGAATAG
ABID_SBC_top_112	GCAGGACA	GGTGATCCGGTAATACGACTCACTATAGGGGTTCAGAGTTCTACAGTCCGACGATCNNNGCAGNNNGACAAG
ABID_SBC_top_113	CATGACCG	GGTGATCCGGTAATACGACTCACTATAGGGGTTCAGAGTTCTACAGTCCGACGATCNNNCATGNNNACCGAG
ABID_SBC_top_114	CTACGTCG	GGTGATCCGGTAATACGACTCACTATAGGGGTTCAGAGTTCTACAGTCCGACGATCNNNCTACNNNGTCGAG
ABID_SBC_top_115	TCGAGATT	GGTGATCCGGTAATACGACTCACTATAGGGGTTCAGAGTTCTACAGTCCGACGATCNNNTCGANNNGATTAG
ABID_SBC_top_116	GTATTCTG	GGTGATCCGGTAATACGACTCACTATAGGGGTTCAGAGTTCTACAGTCCGACGATCNNNGTATNNNTCTGAG
ABID_SBC_top_117	CGTCTGTC	GGTGATCCGGTAATACGACTCACTATAGGGGTTCAGAGTTCTACAGTCCGACGATCNNNCGTCNNNTGTCAG
ABID_SBC_top_118	CGTCACAG	GGTGATCCGGTAATACGACTCACTATAGGGGTTCAGAGTTCTACAGTCCGACGATCNNNCGTCNNNACAGAG
ABID_SBC_top_119	TCGCACCT	GGTGATCCGGTAATACGACTCACTATAGGGGTTCAGAGTTCTACAGTCCGACGATCNNNTCGCNNNACCTAG
ABID_SBC_top_120	CGACCTTG	GGTGATCCGGTAATACGACTCACTATAGGGGTTCAGAGTTCTACAGTCCGACGATCNNNCGACNNNCTTGAG
ABID_SBC_top_121	ATGTTGGA	GGTGATCCGGTAATACGACTCACTATAGGGGTTCAGAGTTCTACAGTCCGACGATCNNNATGTNNNTGGAAG
ABID_SBC_top_122	GTCGGTCT	GGTGATCCGGTAATACGACTCACTATAGGGGTTCAGAGTTCTACAGTCCGACGATCNNNGTCGNNNGTCTAG
ABID_SBC_top_123	CGATGTTA	GGTGATCCGGTAATACGACTCACTATAGGGGTTCAGAGTTCTACAGTCCGACGATCNNNCGATNNNGTTAAG
ABID_SBC_top_124	TGCTCATT	GGTGATCCGGTAATACGACTCACTATAGGGGTTCAGAGTTCTACAGTCCGACGATCNNNTGCTNNNCATTAG
ABID_SBC_top_125	GCCTATCG	GGTGATCCGGTAATACGACTCACTATAGGGGTTCAGAGTTCTACAGTCCGACGATCNNNGCCTNNNATCGAG
ABID_SBC_top_126	ACTCTAAG	GGTGATCCGGTAATACGACTCACTATAGGGGTTCAGAGTTCTACAGTCCGACGATCNNNACTCNNNTAAGAG
ABID_SBC_top_127	GAAGTGGT	GGTGATCCGGTAATACGACTCACTATAGGGGTTCAGAGTTCTACAGTCCGACGATCNNNGAAGNNNTGGTAG
ABID_SBC_top_128	GAACAGAA	GGTGATCCGGTAATACGACTCACTATAGGGGTTCAGAGTTCTACAGTCCGACGATCNNNGAACNNNAGAAAG
ABID_SBC_top_129	AGGATCTA	GGTGATCCGGTAATACGACTCACTATAGGGGTTCAGAGTTCTACAGTCCGACGATCNNNAGGANNNTCTAAG
ABID_SBC_top_130	TATCCATC	GGTGATCCGGTAATACGACTCACTATAGGGGTTCAGAGTTCTACAGTCCGACGATCNNNTATCNNNCATCAG
ABID_SBC_top_131	GTTCCTTA	GGTGATCCGGTAATACGACTCACTATAGGGGTTCAGAGTTCTACAGTCCGACGATCNNNGTTCNNNCTTAAG
ABID_SBC_top_132	ACGCAGTC	GGTGATCCGGTAATACGACTCACTATAGGGGTTCAGAGTTCTACAGTCCGACGATCNNNACGCNNNAGTCAG
ABID_SBC_top_133	ATTGGTGT	GGTGATCCGGTAATACGACTCACTATAGGGGTTCAGAGTTCTACAGTCCGACGATCNNNATTGNNNGTGTAG
ABID_SBC_top_134	ACTACGCG	GGTGATCCGGTAATACGACTCACTATAGGGGTTCAGAGTTCTACAGTCCGACGATCNNNACTANNNCGCGAG
ABID_SBC_top_135	GCCAGCAT	GGTGATCCGGTAATACGACTCACTATAGGGGTTCAGAGTTCTACAGTCCGACGATCNNNGCCANNNGCATAG
ABID_SBC_top_136	CTCGCTAG	GGTGATCCGGTAATACGACTCACTATAGGGGTTCAGAGTTCTACAGTCCGACGATCNNNCTCGNNNCTAGAG
ABID_SBC_top_137	CATGGACT	GGTGATCCGGTAATACGACTCACTATAGGGGTTCAGAGTTCTACAGTCCGACGATCNNNCATGNNNGACTAG
ABID_SBC_top_138	ATCAAGTC	GGTGATCCGGTAATACGACTCACTATAGGGGTTCAGAGTTCTACAGTCCGACGATCNNNATCANNNAGTCAG
ABID_SBC_top_139	AGTCCGCT	GGTGATCCGGTAATACGACTCACTATAGGGGTTCAGAGTTCTACAGTCCGACGATCNNNAGTCNNNCGCTAG
ABID_SBC_top_140	CTACACTT	GGTGATCCGGTAATACGACTCACTATAGGGGTTCAGAGTTCTACAGTCCGACGATCNNNCTACNNNACTTAG
ABID_SBC_top_141	CTCTCGTA	GGTGATCCGGTAATACGACTCACTATAGGGGTTCAGAGTTCTACAGTCCGACGATCNNNCTCTNNNCGTAAG
ABID_SBC_top_142	CTGCTGTT	GGTGATCCGGTAATACGACTCACTATAGGGGTTCAGAGTTCTACAGTCCGACGATCNNNCTGCNNNTGTTAG
ABID_SBC_top_143	TACATAGC	GGTGATCCGGTAATACGACTCACTATAGGGGTTCAGAGTTCTACAGTCCGACGATCNNNTACANNNTAGCAG
ABID_SBC_top_144	CAATGTAG	GGTGATCCGGTAATACGACTCACTATAGGGGTTCAGAGTTCTACAGTCCGACGATCNNNCAATNNNGTAGAG
ABID_SBC_top_145	CTTAGTTC	GGTGATCCGGTAATACGACTCACTATAGGGGTTCAGAGTTCTACAGTCCGACGATCNNNCTTANNNGTTCAG
ABID_SBC_top_146	CACTGCCA	GGTGATCCGGTAATACGACTCACTATAGGGGTTCAGAGTTCTACAGTCCGACGATCNNNCACTNNNGCCAAG
ABID_SBC_top_147	ATGCCGTG	GGTGATCCGGTAATACGACTCACTATAGGGGTTCAGAGTTCTACAGTCCGACGATCNNNATGCNNNCGTGAG
ABID_SBC_top_148	AGTGTAAC	GGTGATCCGGTAATACGACTCACTATAGGGGTTCAGAGTTCTACAGTCCGACGATCNNNAGTGNNNTAACAG
ABID_SBC_top_149	ATTGAGCA	GGTGATCCGGTAATACGACTCACTATAGGGGTTCAGAGTTCTACAGTCCGACGATCNNNATTGNNNAGCAAG
ABID_SBC_top_150	TAGTGACG	GGTGATCCGGTAATACGACTCACTATAGGGGTTCAGAGTTCTACAGTCCGACGATCNNNTAGTNNNGACGAG
ABID_SBC_top_151	TGAGCATG	GGTGATCCGGTAATACGACTCACTATAGGGGTTCAGAGTTCTACAGTCCGACGATCNNNTGAGNNNCATGAG
ABID_SBC_top_152	CGCTAGAT	GGTGATCCGGTAATACGACTCACTATAGGGGTTCAGAGTTCTACAGTCCGACGATCNNNCGCTNNNAGATAG
ABID_SBC_top_153	TCCGATTA	GGTGATCCGGTAATACGACTCACTATAGGGGTTCAGAGTTCTACAGTCCGACGATCNNNTCCGNNNATTAAG
ABID_SBC_top_154	TGGCCAAG	GGTGATCCGGTAATACGACTCACTATAGGGGTTCAGAGTTCTACAGTCCGACGATCNNNTGGCNNNCAAGAG
ABID_SBC_top_155	TCGACGGT	GGTGATCCGGTAATACGACTCACTATAGGGGTTCAGAGTTCTACAGTCCGACGATCNNNTCGANNNCGGTAG
ABID_SBC_top_156	ACCGTACT	GGTGATCCGGTAATACGACTCACTATAGGGGTTCAGAGTTCTACAGTCCGACGATCNNNACCGNNNTACTAG
ABID_SBC_top_157	CATCTAAC	GGTGATCCGGTAATACGACTCACTATAGGGGTTCAGAGTTCTACAGTCCGACGATCNNNCATCNNNTAACAG
ABID_SBC_top_158	ATGAATCC	GGTGATCCGGTAATACGACTCACTATAGGGGTTCAGAGTTCTACAGTCCGACGATCNNNATGANNNATCCAG
ABID_SBC_top_159	TCGTGAGA	GGTGATCCGGTAATACGACTCACTATAGGGGTTCAGAGTTCTACAGTCCGACGATCNNNTCGTNNNGAGAAG
ABID_SBC_top_160	GTGAAGAT	GGTGATCCGGTAATACGACTCACTATAGGGGTTCAGAGTTCTACAGTCCGACGATCNNNGTGANNNAGATAG
ABID_SBC_top_161	GAGCGAAG	GGTGATCCGGTAATACGACTCACTATAGGGGTTCAGAGTTCTACAGTCCGACGATCNNNGAGCNNNGAAGAG
ABID_SBC_top_162	AGGTCTCT	GGTGATCCGGTAATACGACTCACTATAGGGGTTCAGAGTTCTACAGTCCGACGATCNNNAGGTNNNCTCTAG
ABID_SBC_top_163	GCACAGTT	GGTGATCCGGTAATACGACTCACTATAGGGGTTCAGAGTTCTACAGTCCGACGATCNNNGCACNNNAGTTAG
ABID_SBC_top_164	GTTGCTAT	GGTGATCCGGTAATACGACTCACTATAGGGGTTCAGAGTTCTACAGTCCGACGATCNNNGTTGNNNCTATAG
ABID_SBC_top_165	TGCGTGTG	GGTGATCCGGTAATACGACTCACTATAGGGGTTCAGAGTTCTACAGTCCGACGATCNNNTGCGNNNTGTGAG
ABID_SBC_top_166	GTACTGTC	GGTGATCCGGTAATACGACTCACTATAGGGGTTCAGAGTTCTACAGTCCGACGATCNNNGTACNNNTGTCAG
ABID_SBC_top_167	GTGCAGGA	GGTGATCCGGTAATACGACTCACTATAGGGGTTCAGAGTTCTACAGTCCGACGATCNNNGTGCNNNAGGAAG
ABID_SBC_top_168	GTATAGCG	GGTGATCCGGTAATACGACTCACTATAGGGGTTCAGAGTTCTACAGTCCGACGATCNNNGTATNNNAGCGAG
ABID_SBC_top_169	ATTGCTTC	GGTGATCCGGTAATACGACTCACTATAGGGGTTCAGAGTTCTACAGTCCGACGATCNNNATTGNNNCTTCAG
ABID_SBC_top_170	GCTCATGA	GGTGATCCGGTAATACGACTCACTATAGGGGTTCAGAGTTCTACAGTCCGACGATCNNNGCTCNNNATGAAG
ABID_SBC_top_171	GTCGTATT	GGTGATCCGGTAATACGACTCACTATAGGGGTTCAGAGTTCTACAGTCCGACGATCNNNGTCGNNNTATTAG
ABID_SBC_top_172	ACGCATAG	GGTGATCCGGTAATACGACTCACTATAGGGGTTCAGAGTTCTACAGTCCGACGATCNNNACGCNNNATAGAG
ABID_SBC_top_173	GCATTAGA	GGTGATCCGGTAATACGACTCACTATAGGGGTTCAGAGTTCTACAGTCCGACGATCNNNGCATNNNTAGAAG
ABID_SBC_top_174	TCTCTGTA	GGTGATCCGGTAATACGACTCACTATAGGGGTTCAGAGTTCTACAGTCCGACGATCNNNTCTCNNNTGTAAG
ABID_SBC_top_175	TGTCTACT	GGTGATCCGGTAATACGACTCACTATAGGGGTTCAGAGTTCTACAGTCCGACGATCNNNTGTCNNNTACTAG
ABID_SBC_top_176	CGTCTCGA	GGTGATCCGGTAATACGACTCACTATAGGGGTTCAGAGTTCTACAGTCCGACGATCNNNCGTCNNNTCGAAG
ABID_SBC_top_177	CACGGTTA	GGTGATCCGGTAATACGACTCACTATAGGGGTTCAGAGTTCTACAGTCCGACGATCNNNCACGNNNGTTAAG
ABID_SBC_top_178	CGGACATA	GGTGATCCGGTAATACGACTCACTATAGGGGTTCAGAGTTCTACAGTCCGACGATCNNNCGGANNNCATAAG
ABID_SBC_top_179	CTTGTATC	GGTGATCCGGTAATACGACTCACTATAGGGGTTCAGAGTTCTACAGTCCGACGATCNNNCTTGNNNTATCAG
ABID_SBC_top_180	ACTAGCCT	GGTGATCCGGTAATACGACTCACTATAGGGGTTCAGAGTTCTACAGTCCGACGATCNNNACTANNNGCCTAG
ABID_SBC_top_181	TGTGTGAA	GGTGATCCGGTAATACGACTCACTATAGGGGTTCAGAGTTCTACAGTCCGACGATCNNNTGTGNNNTGAAAG
ABID_SBC_top_182	GATGTAAG	GGTGATCCGGTAATACGACTCACTATAGGGGTTCAGAGTTCTACAGTCCGACGATCNNNGATGNNNTAAGAG
ABID_SBC_top_183	CGTGGCAT	GGTGATCCGGTAATACGACTCACTATAGGGGTTCAGAGTTCTACAGTCCGACGATCNNNCGTGNNNGCATAG
ABID_SBC_top_184	TGATGAAC	GGTGATCCGGTAATACGACTCACTATAGGGGTTCAGAGTTCTACAGTCCGACGATCNNNTGATNNNGAACAG
ABID_SBC_top_185	GCGTATAA	GGTGATCCGGTAATACGACTCACTATAGGGGTTCAGAGTTCTACAGTCCGACGATCNNNGCGTNNNATAAAG
ABID_SBC_top_186	ACGAAGCT	GGTGATCCGGTAATACGACTCACTATAGGGGTTCAGAGTTCTACAGTCCGACGATCNNNACGANNNAGCTAG
ABID_SBC_top_187	GTGCGTAC	GGTGATCCGGTAATACGACTCACTATAGGGGTTCAGAGTTCTACAGTCCGACGATCNNNGTGCNNNGTACAG
ABID_SBC_top_188	TCTAGTGA	GGTGATCCGGTAATACGACTCACTATAGGGGTTCAGAGTTCTACAGTCCGACGATCNNNTCTANNNGTGAAG
ABID_SBC_top_189	TCGAGCAC	GGTGATCCGGTAATACGACTCACTATAGGGGTTCAGAGTTCTACAGTCCGACGATCNNNTCGANNNGCACAG
ABID_SBC_top_190	TGTACGTC	GGTGATCCGGTAATACGACTCACTATAGGGGTTCAGAGTTCTACAGTCCGACGATCNNNTGTANNNCGTCAG
ABID_SBC_top_191	GAGTCTAC	GGTGATCCGGTAATACGACTCACTATAGGGGTTCAGAGTTCTACAGTCCGACGATCNNNGAGTNNNCTACAG
ABID_SBC_top_192	GAGTGTCA	GGTGATCCGGTAATACGACTCACTATAGGGGTTCAGAGTTCTACAGTCCGACGATCNNNGAGTNNNGTCAAG
ABID_SBC_top_193	GTGAGACT	GGTGATCCGGTAATACGACTCACTATAGGGGTTCAGAGTTCTACAGTCCGACGATCNNNGTGANNNGACTAG
ABID_SBC_top_194	GCTGCAAC	GGTGATCCGGTAATACGACTCACTATAGGGGTTCAGAGTTCTACAGTCCGACGATCNNNGCTGNNNCAACAG
ABID_SBC_top_195	TGCAGCAG	GGTGATCCGGTAATACGACTCACTATAGGGGTTCAGAGTTCTACAGTCCGACGATCNNNTGCANNNGCAGAG
ABID_SBC_top_196	GTAGACCA	GGTGATCCGGTAATACGACTCACTATAGGGGTTCAGAGTTCTACAGTCCGACGATCNNNGTAGNNNACCAAG
ABID_SBC_top_197	GTACGCCT	GGTGATCCGGTAATACGACTCACTATAGGGGTTCAGAGTTCTACAGTCCGACGATCNNNGTACNNNGCCTAG
ABID_SBC_top_198	GAAGGCTC	GGTGATCCGGTAATACGACTCACTATAGGGGTTCAGAGTTCTACAGTCCGACGATCNNNGAAGNNNGCTCAG
ABID_SBC_top_199	TCTCGACC	GGTGATCCGGTAATACGACTCACTATAGGGGTTCAGAGTTCTACAGTCCGACGATCNNNTCTCNNNGACCAG
ABID_SBC_top_200	CTCTACGA	GGTGATCCGGTAATACGACTCACTATAGGGGTTCAGAGTTCTACAGTCCGACGATCNNNCTCTNNNACGAAG
ABID_SBC_top_201	GTCACGAC	GGTGATCCGGTAATACGACTCACTATAGGGGTTCAGAGTTCTACAGTCCGACGATCNNNGTCANNNCGACAG
ABID_SBC_top_202	TGTCGCTT	GGTGATCCGGTAATACGACTCACTATAGGGGTTCAGAGTTCTACAGTCCGACGATCNNNTGTCNNNGCTTAG
ABID_SBC_top_203	CATGCTCA	GGTGATCCGGTAATACGACTCACTATAGGGGTTCAGAGTTCTACAGTCCGACGATCNNNCATGNNNCTCAAG
ABID_SBC_top_204	GACTCGCA	GGTGATCCGGTAATACGACTCACTATAGGGGTTCAGAGTTCTACAGTCCGACGATCNNNGACTNNNCGCAAG
ABID_SBC_top_205	TGTGCACC	GGTGATCCGGTAATACGACTCACTATAGGGGTTCAGAGTTCTACAGTCCGACGATCNNNTGTGNNNCACCAG
ABID_SBC_top_206	GTAGCAGA	GGTGATCCGGTAATACGACTCACTATAGGGGTTCAGAGTTCTACAGTCCGACGATCNNNGTAGNNNCAGAAG
ABID_SBC_top_207	CTGTACAC	GGTGATCCGGTAATACGACTCACTATAGGGGTTCAGAGTTCTACAGTCCGACGATCNNNCTGTNNNACACAG
ABID_SBC_top_208	CTTGACGC	GGTGATCCGGTAATACGACTCACTATAGGGGTTCAGAGTTCTACAGTCCGACGATCNNNCTTGNNNACGCAG
ABID_SBC_top_209	AGCGCGTT	GGTGATCCGGTAATACGACTCACTATAGGGGTTCAGAGTTCTACAGTCCGACGATCNNNAGCGNNNCGTTAG
ABID_SBC_top_210	ACACCGAG	GGTGATCCGGTAATACGACTCACTATAGGGGTTCAGAGTTCTACAGTCCGACGATCNNNACACNNNCGAGAG
ABID_SBC_top_211	TCTGGAGT	GGTGATCCGGTAATACGACTCACTATAGGGGTTCAGAGTTCTACAGTCCGACGATCNNNTCTGNNNGAGTAG
ABID_SBC_top_212	CGCTCAAG	GGTGATCCGGTAATACGACTCACTATAGGGGTTCAGAGTTCTACAGTCCGACGATCNNNCGCTNNNCAAGAG
ABID_SBC_top_213	AGGAGTGT	GGTGATCCGGTAATACGACTCACTATAGGGGTTCAGAGTTCTACAGTCCGACGATCNNNAGGANNNGTGTAG
ABID_SBC_top_214	GCACCTTC	GGTGATCCGGTAATACGACTCACTATAGGGGTTCAGAGTTCTACAGTCCGACGATCNNNGCACNNNCTTCAG
ABID_SBC_top_215	AGATTCGT	GGTGATCCGGTAATACGACTCACTATAGGGGTTCAGAGTTCTACAGTCCGACGATCNNNAGATNNNTCGTAG
ABID_SBC_top_216	TGTGATGT	GGTGATCCGGTAATACGACTCACTATAGGGGTTCAGAGTTCTACAGTCCGACGATCNNNTGTGNNNATGTAG
ABID_SBC_top_217	CTGCGAGA	GGTGATCCGGTAATACGACTCACTATAGGGGTTCAGAGTTCTACAGTCCGACGATCNNNCTGCNNNGAGAAG
ABID_SBC_top_218	TGCGAGCT	GGTGATCCGGTAATACGACTCACTATAGGGGTTCAGAGTTCTACAGTCCGACGATCNNNTGCGNNNAGCTAG
ABID_SBC_top_219	ATAGAGAG	GGTGATCCGGTAATACGACTCACTATAGGGGTTCAGAGTTCTACAGTCCGACGATCNNNATAGNNNAGAGAG
ABID_SBC_top_220	ATGCTAGC	GGTGATCCGGTAATACGACTCACTATAGGGGTTCAGAGTTCTACAGTCCGACGATCNNNATGCNNNTAGCAG
ABID_SBC_top_221	GCGTACTG	GGTGATCCGGTAATACGACTCACTATAGGGGTTCAGAGTTCTACAGTCCGACGATCNNNGCGTNNNACTGAG
ABID_SBC_top_222	CGTGTGGT	GGTGATCCGGTAATACGACTCACTATAGGGGTTCAGAGTTCTACAGTCCGACGATCNNNCGTGNNNTGGTAG
ABID_SBC_top_223	ATCGACTA	GGTGATCCGGTAATACGACTCACTATAGGGGTTCAGAGTTCTACAGTCCGACGATCNNNATCGNNNACTAAG
ABID_SBC_top_224	ACAGGTTA	GGTGATCCGGTAATACGACTCACTATAGGGGTTCAGAGTTCTACAGTCCGACGATCNNNACAGNNNGTTAAG
ABID_SBC_top_225	CGCTTAGC	GGTGATCCGGTAATACGACTCACTATAGGGGTTCAGAGTTCTACAGTCCGACGATCNNNCGCTNNNTAGCAG
ABID_SBC_top_226	CTTCGCCA	GGTGATCCGGTAATACGACTCACTATAGGGGTTCAGAGTTCTACAGTCCGACGATCNNNCTTCNNNGCCAAG
ABID_SBC_top_227	TCGAATCA	GGTGATCCGGTAATACGACTCACTATAGGGGTTCAGAGTTCTACAGTCCGACGATCNNNTCGANNNATCAAG
ABID_SBC_top_228	AGGACGAT	GGTGATCCGGTAATACGACTCACTATAGGGGTTCAGAGTTCTACAGTCCGACGATCNNNAGGANNNCGATAG
ABID_SBC_top_229	AGCGATGC	GGTGATCCGGTAATACGACTCACTATAGGGGTTCAGAGTTCTACAGTCCGACGATCNNNAGCGNNNATGCAG
ABID_SBC_top_230	TCTCTCGC	GGTGATCCGGTAATACGACTCACTATAGGGGTTCAGAGTTCTACAGTCCGACGATCNNNTCTCNNNTCGCAG
ABID_SBC_top_231	GCTGTCCA	GGTGATCCGGTAATACGACTCACTATAGGGGTTCAGAGTTCTACAGTCCGACGATCNNNGCTGNNNTCCAAG
ABID_SBC_top_232	GAGCTGAC	GGTGATCCGGTAATACGACTCACTATAGGGGTTCAGAGTTCTACAGTCCGACGATCNNNGAGCNNNTGACAG
ABID_SBC_top_233	CTTCATGT	GGTGATCCGGTAATACGACTCACTATAGGGGTTCAGAGTTCTACAGTCCGACGATCNNNCTTCNNNATGTAG
ABID_SBC_top_234	TATACTCG	GGTGATCCGGTAATACGACTCACTATAGGGGTTCAGAGTTCTACAGTCCGACGATCNNNTATANNNCTCGAG
ABID_SBC_top_235	TCCTTATG	GGTGATCCGGTAATACGACTCACTATAGGGGTTCAGAGTTCTACAGTCCGACGATCNNNTCCTNNNTATGAG
ABID_SBC_top_236	AGGTTAAG	GGTGATCCGGTAATACGACTCACTATAGGGGTTCAGAGTTCTACAGTCCGACGATCNNNAGGTNNNTAAGAG
ABID_SBC_top_237	GACAAGTA	GGTGATCCGGTAATACGACTCACTATAGGGGTTCAGAGTTCTACAGTCCGACGATCNNNGACANNNAGTAAG
ABID_SBC_top_238	TGACGTTC	GGTGATCCGGTAATACGACTCACTATAGGGGTTCAGAGTTCTACAGTCCGACGATCNNNTGACNNNGTTCAG
ABID_SBC_top_239	GTGATATC	GGTGATCCGGTAATACGACTCACTATAGGGGTTCAGAGTTCTACAGTCCGACGATCNNNGTGANNNTATCAG
ABID_SBC_top_240	GTTAGCAA	GGTGATCCGGTAATACGACTCACTATAGGGGTTCAGAGTTCTACAGTCCGACGATCNNNGTTANNNGCAAAG
ABID_SBC_top_241	TCATTGTC	GGTGATCCGGTAATACGACTCACTATAGGGGTTCAGAGTTCTACAGTCCGACGATCNNNTCATNNNTGTCAG
ABID_SBC_top_242	TGGTTCAT	GGTGATCCGGTAATACGACTCACTATAGGGGTTCAGAGTTCTACAGTCCGACGATCNNNTGGTNNNTCATAG
ABID_SBC_top_243	CAATCGTT	GGTGATCCGGTAATACGACTCACTATAGGGGTTCAGAGTTCTACAGTCCGACGATCNNNCAATNNNCGTTAG
ABID_SBC_top_244	ATACGATG	GGTGATCCGGTAATACGACTCACTATAGGGGTTCAGAGTTCTACAGTCCGACGATCNNNATACNNNGATGAG
ABID_SBC_top_245	TAGTAGAG	GGTGATCCGGTAATACGACTCACTATAGGGGTTCAGAGTTCTACAGTCCGACGATCNNNTAGTNNNAGAGAG
ABID_SBC_top_246	ATCAGCGA	GGTGATCCGGTAATACGACTCACTATAGGGGTTCAGAGTTCTACAGTCCGACGATCNNNATCANNNGCGAAG
ABID_SBC_top_247	TCCGGAAG	GGTGATCCGGTAATACGACTCACTATAGGGGTTCAGAGTTCTACAGTCCGACGATCNNNTCCGNNNGAAGAG
ABID_SBC_top_248	ACGTGCAA	GGTGATCCGGTAATACGACTCACTATAGGGGTTCAGAGTTCTACAGTCCGACGATCNNNACGTNNNGCAAAG
ABID_SBC_top_249	TACGTCCT	GGTGATCCGGTAATACGACTCACTATAGGGGTTCAGAGTTCTACAGTCCGACGATCNNNTACGNNNTCCTAG
ABID_SBC_top_250	TCCTCGAG	GGTGATCCGGTAATACGACTCACTATAGGGGTTCAGAGTTCTACAGTCCGACGATCNNNTCCTNNNCGAGAG
ABID_SBC_top_251	CTCTGCAG	GGTGATCCGGTAATACGACTCACTATAGGGGTTCAGAGTTCTACAGTCCGACGATCNNNCTCTNNNGCAGAG
ABID_SBC_top_252	ACGTCTGA	GGTGATCCGGTAATACGACTCACTATAGGGGTTCAGAGTTCTACAGTCCGACGATCNNNACGTNNNCTGAAG
ABID_SBC_top_253	CGACAGGA	GGTGATCCGGTAATACGACTCACTATAGGGGTTCAGAGTTCTACAGTCCGACGATCNNNCGACNNNAGGAAG
ABID_SBC_top_254	GTCGAGAA	GGTGATCCGGTAATACGACTCACTATAGGGGTTCAGAGTTCTACAGTCCGACGATCNNNGTCGNNNAGAAAG
ABID_SBC_top_255	ACTGATCT	GGTGATCCGGTAATACGACTCACTATAGGGGTTCAGAGTTCTACAGTCCGACGATCNNNACTGNNNATCTAG
ABID_SBC_top_256	ACCAGCTG	GGTGATCCGGTAATACGACTCACTATAGGGGTTCAGAGTTCTACAGTCCGACGATCNNNACCANNNGCTGAG
ABID_SBC_top_257	CTATGATC	GGTGATCCGGTAATACGACTCACTATAGGGGTTCAGAGTTCTACAGTCCGACGATCNNNCTATNNNGATCAG
ABID_SBC_top_258	ATCTGTGC	GGTGATCCGGTAATACGACTCACTATAGGGGTTCAGAGTTCTACAGTCCGACGATCNNNATCTNNNGTGCAG
ABID_SBC_top_259	GATAGCCG	GGTGATCCGGTAATACGACTCACTATAGGGGTTCAGAGTTCTACAGTCCGACGATCNNNGATANNNGCCGAG
ABID_SBC_top_260	GATCACCT	GGTGATCCGGTAATACGACTCACTATAGGGGTTCAGAGTTCTACAGTCCGACGATCNNNGATCNNNACCTAG
ABID_SBC_top_261	GACGATGT	GGTGATCCGGTAATACGACTCACTATAGGGGTTCAGAGTTCTACAGTCCGACGATCNNNGACGNNNATGTAG
ABID_SBC_top_262	ATCACTCT	GGTGATCCGGTAATACGACTCACTATAGGGGTTCAGAGTTCTACAGTCCGACGATCNNNATCANNNCTCTAG
ABID_SBC_top_263	CAGTGAAT	GGTGATCCGGTAATACGACTCACTATAGGGGTTCAGAGTTCTACAGTCCGACGATCNNNCAGTNNNGAATAG
ABID_SBC_top_264	GATCGACA	GGTGATCCGGTAATACGACTCACTATAGGGGTTCAGAGTTCTACAGTCCGACGATCNNNGATCNNNGACAAG
ABID_SBC_top_265	CAGACAAG	GGTGATCCGGTAATACGACTCACTATAGGGGTTCAGAGTTCTACAGTCCGACGATCNNNCAGANNNCAAGAG
ABID_SBC_top_266	TCGCCTTA	GGTGATCCGGTAATACGACTCACTATAGGGGTTCAGAGTTCTACAGTCCGACGATCNNNTCGCNNNCTTAAG
ABID_SBC_top_267	GTGCATCG	GGTGATCCGGTAATACGACTCACTATAGGGGTTCAGAGTTCTACAGTCCGACGATCNNNGTGCNNNATCGAG
ABID_SBC_top_268	GTAGGTAA	GGTGATCCGGTAATACGACTCACTATAGGGGTTCAGAGTTCTACAGTCCGACGATCNNNGTAGNNNGTAAAG
ABID_SBC_top_269	TGGCTATC	GGTGATCCGGTAATACGACTCACTATAGGGGTTCAGAGTTCTACAGTCCGACGATCNNNTGGCNNNTATCAG
ABID_SBC_top_270	TCGTCACT	GGTGATCCGGTAATACGACTCACTATAGGGGTTCAGAGTTCTACAGTCCGACGATCNNNTCGTNNNCACTAG
ABID_SBC_top_271	ATCTTCCT	GGTGATCCGGTAATACGACTCACTATAGGGGTTCAGAGTTCTACAGTCCGACGATCNNNATCTNNNTCCTAG
ABID_SBC_top_272	GTGTCGTC	GGTGATCCGGTAATACGACTCACTATAGGGGTTCAGAGTTCTACAGTCCGACGATCNNNGTGTNNNCGTCAG
ABID_SBC_top_273	TGAGTGGC	GGTGATCCGGTAATACGACTCACTATAGGGGTTCAGAGTTCTACAGTCCGACGATCNNNTGAGNNNTGGCAG
ABID_SBC_top_274	CGAGCTGT	GGTGATCCGGTAATACGACTCACTATAGGGGTTCAGAGTTCTACAGTCCGACGATCNNNCGAGNNNCTGTAG
ABID_SBC_top_275	ACGATATG	GGTGATCCGGTAATACGACTCACTATAGGGGTTCAGAGTTCTACAGTCCGACGATCNNNACGANNNTATGAG
ABID_SBC_top_276	CGGTTGCT	GGTGATCCGGTAATACGACTCACTATAGGGGTTCAGAGTTCTACAGTCCGACGATCNNNCGGTNNNTGCTAG
ABID_SBC_top_277	GCCTTGAC	GGTGATCCGGTAATACGACTCACTATAGGGGTTCAGAGTTCTACAGTCCGACGATCNNNGCCTNNNTGACAG
ABID_SBC_top_278	TCTCGCAG	GGTGATCCGGTAATACGACTCACTATAGGGGTTCAGAGTTCTACAGTCCGACGATCNNNTCTCNNNGCAGAG
ABID_SBC_top_279	AGGCTCCT	GGTGATCCGGTAATACGACTCACTATAGGGGTTCAGAGTTCTACAGTCCGACGATCNNNAGGCNNNTCCTAG
ABID_SBC_top_280	TATGCAGA	GGTGATCCGGTAATACGACTCACTATAGGGGTTCAGAGTTCTACAGTCCGACGATCNNNTATGNNNCAGAAG
ABID_SBC_top_281	GAGTCATT	GGTGATCCGGTAATACGACTCACTATAGGGGTTCAGAGTTCTACAGTCCGACGATCNNNGAGTNNNCATTAG
ABID_SBC_top_282	GCGATCTT	GGTGATCCGGTAATACGACTCACTATAGGGGTTCAGAGTTCTACAGTCCGACGATCNNNGCGANNNTCTTAG
ABID_SBC_top_283	AGATCTTC	GGTGATCCGGTAATACGACTCACTATAGGGGTTCAGAGTTCTACAGTCCGACGATCNNNAGATNNNCTTCAG
ABID_SBC_top_284	AGCATCCG	GGTGATCCGGTAATACGACTCACTATAGGGGTTCAGAGTTCTACAGTCCGACGATCNNNAGCANNNTCCGAG
ABID_SBC_top_285	TCTGTCAT	GGTGATCCGGTAATACGACTCACTATAGGGGTTCAGAGTTCTACAGTCCGACGATCNNNTCTGNNNTCATAG
ABID_SBC_top_286	CGGTCAGT	GGTGATCCGGTAATACGACTCACTATAGGGGTTCAGAGTTCTACAGTCCGACGATCNNNCGGTNNNCAGTAG
ABID_SBC_top_287	CTAGTCTA	GGTGATCCGGTAATACGACTCACTATAGGGGTTCAGAGTTCTACAGTCCGACGATCNNNCTAGNNNTCTAAG
ABID_SBC_top_288	GCCGATAC	GGTGATCCGGTAATACGACTCACTATAGGGGTTCAGAGTTCTACAGTCCGACGATCNNNGCCGNNNATACAG
ABID_SBC_top_289	GACTATTC	GGTGATCCGGTAATACGACTCACTATAGGGGTTCAGAGTTCTACAGTCCGACGATCNNNGACTNNNATTCAG
ABID_SBC_top_290	TGTCAGTG	GGTGATCCGGTAATACGACTCACTATAGGGGTTCAGAGTTCTACAGTCCGACGATCNNNTGTCNNNAGTGAG
ABID_SBC_top_291	ATGTGACA	GGTGATCCGGTAATACGACTCACTATAGGGGTTCAGAGTTCTACAGTCCGACGATCNNNATGTNNNGACAAG
ABID_SBC_top_292	AGGTAGTA	GGTGATCCGGTAATACGACTCACTATAGGGGTTCAGAGTTCTACAGTCCGACGATCNNNAGGTNNNAGTAAG
ABID_SBC_top_293	TACGAGGC	GGTGATCCGGTAATACGACTCACTATAGGGGTTCAGAGTTCTACAGTCCGACGATCNNNTACGNNNAGGCAG
ABID_SBC_top_294	CTCAACTG	GGTGATCCGGTAATACGACTCACTATAGGGGTTCAGAGTTCTACAGTCCGACGATCNNNCTCANNNACTGAG
ABID_SBC_top_295	CATATGCT	GGTGATCCGGTAATACGACTCACTATAGGGGTTCAGAGTTCTACAGTCCGACGATCNNNCATANNNTGCTAG
ABID_SBC_top_296	TCATTCCT	GGTGATCCGGTAATACGACTCACTATAGGGGTTCAGAGTTCTACAGTCCGACGATCNNNTCATNNNTCCTAG
ABID_SBC_top_297	TAAGTACG	GGTGATCCGGTAATACGACTCACTATAGGGGTTCAGAGTTCTACAGTCCGACGATCNNNTAAGNNNTACGAG
ABID_SBC_top_298	CTAGCGAC	GGTGATCCGGTAATACGACTCACTATAGGGGTTCAGAGTTCTACAGTCCGACGATCNNNCTAGNNNCGACAG
ABID_SBC_top_299	CGGTGTAC	GGTGATCCGGTAATACGACTCACTATAGGGGTTCAGAGTTCTACAGTCCGACGATCNNNCGGTNNNGTACAG
ABID_SBC_top_300	TCAGACGT	GGTGATCCGGTAATACGACTCACTATAGGGGTTCAGAGTTCTACAGTCCGACGATCNNNTCAGNNNACGTAG
ABID_SBC_top_301	TACACGTT	GGTGATCCGGTAATACGACTCACTATAGGGGTTCAGAGTTCTACAGTCCGACGATCNNNTACANNNCGTTAG
ABID_SBC_top_302	TATGCGTG	GGTGATCCGGTAATACGACTCACTATAGGGGTTCAGAGTTCTACAGTCCGACGATCNNNTATGNNNCGTGAG
ABID_SBC_top_303	TCCATCGT	GGTGATCCGGTAATACGACTCACTATAGGGGTTCAGAGTTCTACAGTCCGACGATCNNNTCCANNNTCGTAG
ABID_SBC_top_304	TATCAGCA	GGTGATCCGGTAATACGACTCACTATAGGGGTTCAGAGTTCTACAGTCCGACGATCNNNTATCNNNAGCAAG
ABID_SBC_top_305	TGTGGTAC	GGTGATCCGGTAATACGACTCACTATAGGGGTTCAGAGTTCTACAGTCCGACGATCNNNTGTGNNNGTACAG
ABID_SBC_top_306	GAGTTCCT	GGTGATCCGGTAATACGACTCACTATAGGGGTTCAGAGTTCTACAGTCCGACGATCNNNGAGTNNNTCCTAG
ABID_SBC_top_307	GAGAACAG	GGTGATCCGGTAATACGACTCACTATAGGGGTTCAGAGTTCTACAGTCCGACGATCNNNGAGANNNACAGAG
ABID_SBC_top_308	AGTGCTGA	GGTGATCCGGTAATACGACTCACTATAGGGGTTCAGAGTTCTACAGTCCGACGATCNNNAGTGNNNCTGAAG
ABID_SBC_top_309	GACGCGAT	GGTGATCCGGTAATACGACTCACTATAGGGGTTCAGAGTTCTACAGTCCGACGATCNNNGACGNNNCGATAG
ABID_SBC_top_310	GATACATG	GGTGATCCGGTAATACGACTCACTATAGGGGTTCAGAGTTCTACAGTCCGACGATCNNNGATANNNCATGAG
ABID_SBC_top_311	AGGAACAC	GGTGATCCGGTAATACGACTCACTATAGGGGTTCAGAGTTCTACAGTCCGACGATCNNNAGGANNNACACAG
ABID_SBC_top_312	CACTTCAT	GGTGATCCGGTAATACGACTCACTATAGGGGTTCAGAGTTCTACAGTCCGACGATCNNNCACTNNNTCATAG
ABID_SBC_top_313	TAGACGAA	GGTGATCCGGTAATACGACTCACTATAGGGGTTCAGAGTTCTACAGTCCGACGATCNNNTAGANNNCGAAAG
ABID_SBC_top_314	TGATATGC	GGTGATCCGGTAATACGACTCACTATAGGGGTTCAGAGTTCTACAGTCCGACGATCNNNTGATNNNATGCAG
ABID_SBC_top_315	CTATTGCA	GGTGATCCGGTAATACGACTCACTATAGGGGTTCAGAGTTCTACAGTCCGACGATCNNNCTATNNNTGCAAG
ABID_SBC_top_316	GCGTTGTA	GGTGATCCGGTAATACGACTCACTATAGGGGTTCAGAGTTCTACAGTCCGACGATCNNNGCGTNNNTGTAAG
ABID_SBC_top_317	CAGAGACC	GGTGATCCGGTAATACGACTCACTATAGGGGTTCAGAGTTCTACAGTCCGACGATCNNNCAGANNNGACCAG
ABID_SBC_top_318	ACCTACCA	GGTGATCCGGTAATACGACTCACTATAGGGGTTCAGAGTTCTACAGTCCGACGATCNNNACCTNNNACCAAG
ABID_SBC_top_319	CTTCGATT	GGTGATCCGGTAATACGACTCACTATAGGGGTTCAGAGTTCTACAGTCCGACGATCNNNCTTCNNNGATTAG
ABID_SBC_top_320	CGAGATCC	GGTGATCCGGTAATACGACTCACTATAGGGGTTCAGAGTTCTACAGTCCGACGATCNNNCGAGNNNATCCAG
ABID_SBC_top_321	CTGTGCTA	GGTGATCCGGTAATACGACTCACTATAGGGGTTCAGAGTTCTACAGTCCGACGATCNNNCTGTNNNGCTAAG
ABID_SBC_top_322	TAGCGATA	GGTGATCCGGTAATACGACTCACTATAGGGGTTCAGAGTTCTACAGTCCGACGATCNNNTAGCNNNGATAAG
ABID_SBC_top_323	GTTCTAGA	GGTGATCCGGTAATACGACTCACTATAGGGGTTCAGAGTTCTACAGTCCGACGATCNNNGTTCNNNTAGAAG
ABID_SBC_top_324	CTCGGCTT	GGTGATCCGGTAATACGACTCACTATAGGGGTTCAGAGTTCTACAGTCCGACGATCNNNCTCGNNNGCTTAG
ABID_SBC_top_325	TAGTATCC	GGTGATCCGGTAATACGACTCACTATAGGGGTTCAGAGTTCTACAGTCCGACGATCNNNTAGTNNNATCCAG
ABID_SBC_top_326	TCAGCAAT	GGTGATCCGGTAATACGACTCACTATAGGGGTTCAGAGTTCTACAGTCCGACGATCNNNTCAGNNNCAATAG
ABID_SBC_top_327	TCTGCTAA	GGTGATCCGGTAATACGACTCACTATAGGGGTTCAGAGTTCTACAGTCCGACGATCNNNTCTGNNNCTAAAG
ABID_SBC_top_328	CGGATACG	GGTGATCCGGTAATACGACTCACTATAGGGGTTCAGAGTTCTACAGTCCGACGATCNNNCGGANNNTACGAG
ABID_SBC_top_329	CGTGGAGA	GGTGATCCGGTAATACGACTCACTATAGGGGTTCAGAGTTCTACAGTCCGACGATCNNNCGTGNNNGAGAAG
ABID_SBC_top_330	TCATACAC	GGTGATCCGGTAATACGACTCACTATAGGGGTTCAGAGTTCTACAGTCCGACGATCNNNTCATNNNACACAG
ABID_SBC_top_331	CGGAAGGT	GGTGATCCGGTAATACGACTCACTATAGGGGTTCAGAGTTCTACAGTCCGACGATCNNNCGGANNNAGGTAG
ABID_SBC_top_332	GTTACAGT	GGTGATCCGGTAATACGACTCACTATAGGGGTTCAGAGTTCTACAGTCCGACGATCNNNGTTANNNCAGTAG
ABID_SBC_top_333	GTCTGACC	GGTGATCCGGTAATACGACTCACTATAGGGGTTCAGAGTTCTACAGTCCGACGATCNNNGTCTNNNGACCAG
ABID_SBC_top_334	GTCTTCAA	GGTGATCCGGTAATACGACTCACTATAGGGGTTCAGAGTTCTACAGTCCGACGATCNNNGTCTNNNTCAAAG
ABID_SBC_top_335	GTTCTGCT	GGTGATCCGGTAATACGACTCACTATAGGGGTTCAGAGTTCTACAGTCCGACGATCNNNGTTCNNNTGCTAG
ABID_SBC_top_336	TCCGCACA	GGTGATCCGGTAATACGACTCACTATAGGGGTTCAGAGTTCTACAGTCCGACGATCNNNTCCGNNNCACAAG
ABID_SBC_top_337	ATTCTCGT	GGTGATCCGGTAATACGACTCACTATAGGGGTTCAGAGTTCTACAGTCCGACGATCNNNATTCNNNTCGTAG
ABID_SBC_top_338	TGTGTCCG	GGTGATCCGGTAATACGACTCACTATAGGGGTTCAGAGTTCTACAGTCCGACGATCNNNTGTGNNNTCCGAG
ABID_SBC_top_339	GTCATGTG	GGTGATCCGGTAATACGACTCACTATAGGGGTTCAGAGTTCTACAGTCCGACGATCNNNGTCANNNTGTGAG
ABID_SBC_top_340	GTGCTAAT	GGTGATCCGGTAATACGACTCACTATAGGGGTTCAGAGTTCTACAGTCCGACGATCNNNGTGCNNNTAATAG
ABID_SBC_top_341	GAGATCGC	GGTGATCCGGTAATACGACTCACTATAGGGGTTCAGAGTTCTACAGTCCGACGATCNNNGAGANNNTCGCAG
ABID_SBC_top_342	GCCTGCTA	GGTGATCCGGTAATACGACTCACTATAGGGGTTCAGAGTTCTACAGTCCGACGATCNNNGCCTNNNGCTAAG
ABID_SBC_top_343	GAGAATCT	GGTGATCCGGTAATACGACTCACTATAGGGGTTCAGAGTTCTACAGTCCGACGATCNNNGAGANNNATCTAG
ABID_SBC_top_344	CAGCCTGT	GGTGATCCGGTAATACGACTCACTATAGGGGTTCAGAGTTCTACAGTCCGACGATCNNNCAGCNNNCTGTAG
ABID_SBC_top_345	GTGTATGT	GGTGATCCGGTAATACGACTCACTATAGGGGTTCAGAGTTCTACAGTCCGACGATCNNNGTGTNNNATGTAG
ABID_SBC_top_346	AGACTGTG	GGTGATCCGGTAATACGACTCACTATAGGGGTTCAGAGTTCTACAGTCCGACGATCNNNAGACNNNTGTGAG
ABID_SBC_top_347	GATATGTC	GGTGATCCGGTAATACGACTCACTATAGGGGTTCAGAGTTCTACAGTCCGACGATCNNNGATANNNTGTCAG
ABID_SBC_top_348	TGGACTCC	GGTGATCCGGTAATACGACTCACTATAGGGGTTCAGAGTTCTACAGTCCGACGATCNNNTGGANNNCTCCAG
ABID_SBC_top_349	TGATCGTA	GGTGATCCGGTAATACGACTCACTATAGGGGTTCAGAGTTCTACAGTCCGACGATCNNNTGATNNNCGTAAG
ABID_SBC_top_350	TAGTCGGC	GGTGATCCGGTAATACGACTCACTATAGGGGTTCAGAGTTCTACAGTCCGACGATCNNNTAGTNNNCGGCAG
ABID_SBC_top_351	ACCATGTA	GGTGATCCGGTAATACGACTCACTATAGGGGTTCAGAGTTCTACAGTCCGACGATCNNNACCANNNTGTAAG
ABID_SBC_top_352	TCTACAAG	GGTGATCCGGTAATACGACTCACTATAGGGGTTCAGAGTTCTACAGTCCGACGATCNNNTCTANNNCAAGAG
ABID_SBC_top_353	AGAGTGCT	GGTGATCCGGTAATACGACTCACTATAGGGGTTCAGAGTTCTACAGTCCGACGATCNNNAGAGNNNTGCTAG
ABID_SBC_top_354	CTTGTGCG	GGTGATCCGGTAATACGACTCACTATAGGGGTTCAGAGTTCTACAGTCCGACGATCNNNCTTGNNNTGCGAG
ABID_SBC_top_355	TAATGCGC	GGTGATCCGGTAATACGACTCACTATAGGGGTTCAGAGTTCTACAGTCCGACGATCNNNTAATNNNGCGCAG
ABID_SBC_top_356	TGCTGCGT	GGTGATCCGGTAATACGACTCACTATAGGGGTTCAGAGTTCTACAGTCCGACGATCNNNTGCTNNNGCGTAG
ABID_SBC_top_357	GAGTGAGC	GGTGATCCGGTAATACGACTCACTATAGGGGTTCAGAGTTCTACAGTCCGACGATCNNNGAGTNNNGAGCAG
ABID_SBC_top_358	CGCGATAA	GGTGATCCGGTAATACGACTCACTATAGGGGTTCAGAGTTCTACAGTCCGACGATCNNNCGCGNNNATAAAG
ABID_SBC_top_359	ATGTTCTC	GGTGATCCGGTAATACGACTCACTATAGGGGTTCAGAGTTCTACAGTCCGACGATCNNNATGTNNNTCTCAG
ABID_SBC_top_360	ACTCAGAT	GGTGATCCGGTAATACGACTCACTATAGGGGTTCAGAGTTCTACAGTCCGACGATCNNNACTCNNNAGATAG
ABID_SBC_top_361	GCCATAAG	GGTGATCCGGTAATACGACTCACTATAGGGGTTCAGAGTTCTACAGTCCGACGATCNNNGCCANNNTAAGAG
ABID_SBC_top_362	TGTAACCT	GGTGATCCGGTAATACGACTCACTATAGGGGTTCAGAGTTCTACAGTCCGACGATCNNNTGTANNNACCTAG
ABID_SBC_top_363	ACAGCTAC	GGTGATCCGGTAATACGACTCACTATAGGGGTTCAGAGTTCTACAGTCCGACGATCNNNACAGNNNCTACAG
ABID_SBC_top_364	GTTGGAGC	GGTGATCCGGTAATACGACTCACTATAGGGGTTCAGAGTTCTACAGTCCGACGATCNNNGTTGNNNGAGCAG
ABID_SBC_top_365	GAATAGGC	GGTGATCCGGTAATACGACTCACTATAGGGGTTCAGAGTTCTACAGTCCGACGATCNNNGAATNNNAGGCAG
ABID_SBC_top_366	TCGTGTAT	GGTGATCCGGTAATACGACTCACTATAGGGGTTCAGAGTTCTACAGTCCGACGATCNNNTCGTNNNGTATAG
ABID_SBC_top_367	ATGCGTTA	GGTGATCCGGTAATACGACTCACTATAGGGGTTCAGAGTTCTACAGTCCGACGATCNNNATGCNNNGTTAAG
ABID_SBC_top_368	ACTGGCGA	GGTGATCCGGTAATACGACTCACTATAGGGGTTCAGAGTTCTACAGTCCGACGATCNNNACTGNNNGCGAAG
ABID_SBC_top_369	GCCTCAAT	GGTGATCCGGTAATACGACTCACTATAGGGGTTCAGAGTTCTACAGTCCGACGATCNNNGCCTNNNCAATAG
ABID_SBC_top_370	GATACGGA	GGTGATCCGGTAATACGACTCACTATAGGGGTTCAGAGTTCTACAGTCCGACGATCNNNGATANNNCGGAAG
ABID_SBC_top_371	CTCAGTAT	GGTGATCCGGTAATACGACTCACTATAGGGGTTCAGAGTTCTACAGTCCGACGATCNNNCTCANNNGTATAG
ABID_SBC_top_372	CAAGATTG	GGTGATCCGGTAATACGACTCACTATAGGGGTTCAGAGTTCTACAGTCCGACGATCNNNCAAGNNNATTGAG
ABID_SBC_top_373	TAGATGTG	GGTGATCCGGTAATACGACTCACTATAGGGGTTCAGAGTTCTACAGTCCGACGATCNNNTAGANNNTGTGAG
ABID_SBC_top_374	CATGAGAT	GGTGATCCGGTAATACGACTCACTATAGGGGTTCAGAGTTCTACAGTCCGACGATCNNNCATGNNNAGATAG
ABID_SBC_top_375	CTTAATCG	GGTGATCCGGTAATACGACTCACTATAGGGGTTCAGAGTTCTACAGTCCGACGATCNNNCTTANNNATCGAG
ABID_SBC_top_376	ATTATGCC	GGTGATCCGGTAATACGACTCACTATAGGGGTTCAGAGTTCTACAGTCCGACGATCNNNATTANNNTGCCAG
ABID_SBC_top_377	AGTGGCTC	GGTGATCCGGTAATACGACTCACTATAGGGGTTCAGAGTTCTACAGTCCGACGATCNNNAGTGNNNGCTCAG
ABID_SBC_top_378	ACACGTGC	GGTGATCCGGTAATACGACTCACTATAGGGGTTCAGAGTTCTACAGTCCGACGATCNNNACACNNNGTGCAG
ABID_SBC_top_379	CTTACGTG	GGTGATCCGGTAATACGACTCACTATAGGGGTTCAGAGTTCTACAGTCCGACGATCNNNCTTANNNCGTGAG
ABID_SBC_top_380	CGTGGTTG	GGTGATCCGGTAATACGACTCACTATAGGGGTTCAGAGTTCTACAGTCCGACGATCNNNCGTGNNNGTTGAG
ABID_SBC_top_381	TGGATAGT	GGTGATCCGGTAATACGACTCACTATAGGGGTTCAGAGTTCTACAGTCCGACGATCNNNTGGANNNTAGTAG
ABID_SBC_top_382	GATCTCAA	GGTGATCCGGTAATACGACTCACTATAGGGGTTCAGAGTTCTACAGTCCGACGATCNNNGATCNNNTCAAAG
ABID_SBC_top_383	GCCGACTT	GGTGATCCGGTAATACGACTCACTATAGGGGTTCAGAGTTCTACAGTCCGACGATCNNNGCCGNNNACTTAG
ABID_SBC_top_384	ATCTCGAT	GGTGATCCGGTAATACGACTCACTATAGGGGTTCAGAGTTCTACAGTCCGACGATCNNNATCTNNNCGATAG
Name	SBC barcode	Sequence (5' - 3')
ABID_SBC_bot_001	AATGGCCT	/5Phos/GGCCCTAATGNNNGCCTNNNGATCGTCGGACTGTAGAACTCTGAACCCCTATAGTGAGTCGTATTACCGGGAGCTT
ABID_SBC_bot_002	TAGCCTCA	/5Phos/GGCCCTTAGCNNNCTCANNNGATCGTCGGACTGTAGAACTCTGAACCCCTATAGTGAGTCGTATTACCGGGAGCTT
ABID_SBC_bot_003	TAGCTCTC	/5Phos/GGCCCTTAGCNNNTCTCNNNGATCGTCGGACTGTAGAACTCTGAACCCCTATAGTGAGTCGTATTACCGGGAGCTT
ABID_SBC_bot_004	CTCGGAAC	/5Phos/GGCCCTCTCGNNNGAACNNNGATCGTCGGACTGTAGAACTCTGAACCCCTATAGTGAGTCGTATTACCGGGAGCTT
ABID_SBC_bot_005	GTCACAAC	/5Phos/GGCCCTGTCANNNCAACNNNGATCGTCGGACTGTAGAACTCTGAACCCCTATAGTGAGTCGTATTACCGGGAGCTT
ABID_SBC_bot_006	AGTCTGTA	/5Phos/GGCCCTAGTCNNNTGTANNNGATCGTCGGACTGTAGAACTCTGAACCCCTATAGTGAGTCGTATTACCGGGAGCTT
ABID_SBC_bot_007	AGCTGCTG	/5Phos/GGCCCTAGCTNNNGCTGNNNGATCGTCGGACTGTAGAACTCTGAACCCCTATAGTGAGTCGTATTACCGGGAGCTT
ABID_SBC_bot_008	TGACTCAG	/5Phos/GGCCCTTGACNNNTCAGNNNGATCGTCGGACTGTAGAACTCTGAACCCCTATAGTGAGTCGTATTACCGGGAGCTT
ABID_SBC_bot_009	GCAGCATC	/5Phos/GGCCCTGCAGNNNCATCNNNGATCGTCGGACTGTAGAACTCTGAACCCCTATAGTGAGTCGTATTACCGGGAGCTT
ABID_SBC_bot_010	CTGCGCAT	/5Phos/GGCCCTCTGCNNNGCATNNNGATCGTCGGACTGTAGAACTCTGAACCCCTATAGTGAGTCGTATTACCGGGAGCTT
ABID_SBC_bot_011	CAAGAGGT	/5Phos/GGCCCTCAAGNNNAGGTNNNGATCGTCGGACTGTAGAACTCTGAACCCCTATAGTGAGTCGTATTACCGGGAGCTT
ABID_SBC_bot_012	ACCGGATA	/5Phos/GGCCCTACCGNNNGATANNNGATCGTCGGACTGTAGAACTCTGAACCCCTATAGTGAGTCGTATTACCGGGAGCTT
ABID_SBC_bot_013	CAGTGTTA	/5Phos/GGCCCTCAGTNNNGTTANNNGATCGTCGGACTGTAGAACTCTGAACCCCTATAGTGAGTCGTATTACCGGGAGCTT
ABID_SBC_bot_014	AACTCAAC	/5Phos/GGCCCTAACTNNNCAACNNNGATCGTCGGACTGTAGAACTCTGAACCCCTATAGTGAGTCGTATTACCGGGAGCTT
ABID_SBC_bot_015	GGACAGGA	/5Phos/GGCCCTGGACNNNAGGANNNGATCGTCGGACTGTAGAACTCTGAACCCCTATAGTGAGTCGTATTACCGGGAGCTT
ABID_SBC_bot_016	CTTCCAAG	/5Phos/GGCCCTCTTCNNNCAAGNNNGATCGTCGGACTGTAGAACTCTGAACCCCTATAGTGAGTCGTATTACCGGGAGCTT
ABID_SBC_bot_017	CAATACAG	/5Phos/GGCCCTCAATNNNACAGNNNGATCGTCGGACTGTAGAACTCTGAACCCCTATAGTGAGTCGTATTACCGGGAGCTT
ABID_SBC_bot_018	ATAGTACG	/5Phos/GGCCCTATAGNNNTACGNNNGATCGTCGGACTGTAGAACTCTGAACCCCTATAGTGAGTCGTATTACCGGGAGCTT
ABID_SBC_bot_019	GGAGATAC	/5Phos/GGCCCTGGAGNNNATACNNNGATCGTCGGACTGTAGAACTCTGAACCCCTATAGTGAGTCGTATTACCGGGAGCTT
ABID_SBC_bot_020	TTAGACCA	/5Phos/GGCCCTTTAGNNNACCANNNGATCGTCGGACTGTAGAACTCTGAACCCCTATAGTGAGTCGTATTACCGGGAGCTT
ABID_SBC_bot_021	GGACGATG	/5Phos/GGCCCTGGACNNNGATGNNNGATCGTCGGACTGTAGAACTCTGAACCCCTATAGTGAGTCGTATTACCGGGAGCTT
ABID_SBC_bot_022	AGATAGAG	/5Phos/GGCCCTAGATNNNAGAGNNNGATCGTCGGACTGTAGAACTCTGAACCCCTATAGTGAGTCGTATTACCGGGAGCTT
ABID_SBC_bot_023	ACAGTAGT	/5Phos/GGCCCTACAGNNNTAGTNNNGATCGTCGGACTGTAGAACTCTGAACCCCTATAGTGAGTCGTATTACCGGGAGCTT
ABID_SBC_bot_024	CTACCGTC	/5Phos/GGCCCTCTACNNNCGTCNNNGATCGTCGGACTGTAGAACTCTGAACCCCTATAGTGAGTCGTATTACCGGGAGCTT
ABID_SBC_bot_025	AGACATCA	/5Phos/GGCCCTAGACNNNATCANNNGATCGTCGGACTGTAGAACTCTGAACCCCTATAGTGAGTCGTATTACCGGGAGCTT
ABID_SBC_bot_026	ACACGTTA	/5Phos/GGCCCTACACNNNGTTANNNGATCGTCGGACTGTAGAACTCTGAACCCCTATAGTGAGTCGTATTACCGGGAGCTT
ABID_SBC_bot_027	CGGAATCG	/5Phos/GGCCCTCGGANNNATCGNNNGATCGTCGGACTGTAGAACTCTGAACCCCTATAGTGAGTCGTATTACCGGGAGCTT
ABID_SBC_bot_028	AGACGAGC	/5Phos/GGCCCTAGACNNNGAGCNNNGATCGTCGGACTGTAGAACTCTGAACCCCTATAGTGAGTCGTATTACCGGGAGCTT
ABID_SBC_bot_029	GAGCACCA	/5Phos/GGCCCTGAGCNNNACCANNNGATCGTCGGACTGTAGAACTCTGAACCCCTATAGTGAGTCGTATTACCGGGAGCTT
ABID_SBC_bot_030	TCGAACTG	/5Phos/GGCCCTTCGANNNACTGNNNGATCGTCGGACTGTAGAACTCTGAACCCCTATAGTGAGTCGTATTACCGGGAGCTT
ABID_SBC_bot_031	TCCGGAGT	/5Phos/GGCCCTTCCGNNNGAGTNNNGATCGTCGGACTGTAGAACTCTGAACCCCTATAGTGAGTCGTATTACCGGGAGCTT
ABID_SBC_bot_032	TGCTTGCG	/5Phos/GGCCCTTGCTNNNTGCGNNNGATCGTCGGACTGTAGAACTCTGAACCCCTATAGTGAGTCGTATTACCGGGAGCTT
ABID_SBC_bot_033	GATCCGAT	/5Phos/GGCCCTGATCNNNCGATNNNGATCGTCGGACTGTAGAACTCTGAACCCCTATAGTGAGTCGTATTACCGGGAGCTT
ABID_SBC_bot_034	ATACCGGT	/5Phos/GGCCCTATACNNNCGGTNNNGATCGTCGGACTGTAGAACTCTGAACCCCTATAGTGAGTCGTATTACCGGGAGCTT
ABID_SBC_bot_035	ATTCCTTC	/5Phos/GGCCCTATTCNNNCTTCNNNGATCGTCGGACTGTAGAACTCTGAACCCCTATAGTGAGTCGTATTACCGGGAGCTT
ABID_SBC_bot_036	CATCCAGT	/5Phos/GGCCCTCATCNNNCAGTNNNGATCGTCGGACTGTAGAACTCTGAACCCCTATAGTGAGTCGTATTACCGGGAGCTT
ABID_SBC_bot_037	TTCATCCG	/5Phos/GGCCCTTTCANNNTCCGNNNGATCGTCGGACTGTAGAACTCTGAACCCCTATAGTGAGTCGTATTACCGGGAGCTT
ABID_SBC_bot_038	ACGTTGAC	/5Phos/GGCCCTACGTNNNTGACNNNGATCGTCGGACTGTAGAACTCTGAACCCCTATAGTGAGTCGTATTACCGGGAGCTT
ABID_SBC_bot_039	GACTAGCA	/5Phos/GGCCCTGACTNNNAGCANNNGATCGTCGGACTGTAGAACTCTGAACCCCTATAGTGAGTCGTATTACCGGGAGCTT
ABID_SBC_bot_040	GTCTGCCA	/5Phos/GGCCCTGTCTNNNGCCANNNGATCGTCGGACTGTAGAACTCTGAACCCCTATAGTGAGTCGTATTACCGGGAGCTT
ABID_SBC_bot_041	TGTCCGAG	/5Phos/GGCCCTTGTCNNNCGAGNNNGATCGTCGGACTGTAGAACTCTGAACCCCTATAGTGAGTCGTATTACCGGGAGCTT
ABID_SBC_bot_042	GAGACGGA	/5Phos/GGCCCTGAGANNNCGGANNNGATCGTCGGACTGTAGAACTCTGAACCCCTATAGTGAGTCGTATTACCGGGAGCTT
ABID_SBC_bot_043	CATCACCG	/5Phos/GGCCCTCATCNNNACCGNNNGATCGTCGGACTGTAGAACTCTGAACCCCTATAGTGAGTCGTATTACCGGGAGCTT
ABID_SBC_bot_044	TAGTGAGT	/5Phos/GGCCCTTAGTNNNGAGTNNNGATCGTCGGACTGTAGAACTCTGAACCCCTATAGTGAGTCGTATTACCGGGAGCTT
ABID_SBC_bot_045	GGTATCGA	/5Phos/GGCCCTGGTANNNTCGANNNGATCGTCGGACTGTAGAACTCTGAACCCCTATAGTGAGTCGTATTACCGGGAGCTT
ABID_SBC_bot_046	TGTGGTTA	/5Phos/GGCCCTTGTGNNNGTTANNNGATCGTCGGACTGTAGAACTCTGAACCCCTATAGTGAGTCGTATTACCGGGAGCTT
ABID_SBC_bot_047	GAGCTAGC	/5Phos/GGCCCTGAGCNNNTAGCNNNGATCGTCGGACTGTAGAACTCTGAACCCCTATAGTGAGTCGTATTACCGGGAGCTT
ABID_SBC_bot_048	AACGTAGC	/5Phos/GGCCCTAACGNNNTAGCNNNGATCGTCGGACTGTAGAACTCTGAACCCCTATAGTGAGTCGTATTACCGGGAGCTT
ABID_SBC_bot_049	TAACGTTC	/5Phos/GGCCCTTAACNNNGTTCNNNGATCGTCGGACTGTAGAACTCTGAACCCCTATAGTGAGTCGTATTACCGGGAGCTT
ABID_SBC_bot_050	GTAGTGGA	/5Phos/GGCCCTGTAGNNNTGGANNNGATCGTCGGACTGTAGAACTCTGAACCCCTATAGTGAGTCGTATTACCGGGAGCTT
ABID_SBC_bot_051	CAAGACTA	/5Phos/GGCCCTCAAGNNNACTANNNGATCGTCGGACTGTAGAACTCTGAACCCCTATAGTGAGTCGTATTACCGGGAGCTT
ABID_SBC_bot_052	TCATCTAG	/5Phos/GGCCCTTCATNNNCTAGNNNGATCGTCGGACTGTAGAACTCTGAACCCCTATAGTGAGTCGTATTACCGGGAGCTT
ABID_SBC_bot_053	ATGCACAC	/5Phos/GGCCCTATGCNNNACACNNNGATCGTCGGACTGTAGAACTCTGAACCCCTATAGTGAGTCGTATTACCGGGAGCTT
ABID_SBC_bot_054	GAATTCCG	/5Phos/GGCCCTGAATNNNTCCGNNNGATCGTCGGACTGTAGAACTCTGAACCCCTATAGTGAGTCGTATTACCGGGAGCTT
ABID_SBC_bot_055	TCTGTCAT	/5Phos/GGCCCTTCTGNNNTCATNNNGATCGTCGGACTGTAGAACTCTGAACCCCTATAGTGAGTCGTATTACCGGGAGCTT
ABID_SBC_bot_056	GGTAGTCG	/5Phos/GGCCCTGGTANNNGTCGNNNGATCGTCGGACTGTAGAACTCTGAACCCCTATAGTGAGTCGTATTACCGGGAGCTT
ABID_SBC_bot_057	AACTACGA	/5Phos/GGCCCTAACTNNNACGANNNGATCGTCGGACTGTAGAACTCTGAACCCCTATAGTGAGTCGTATTACCGGGAGCTT
ABID_SBC_bot_058	GTTCTATC	/5Phos/GGCCCTGTTCNNNTATCNNNGATCGTCGGACTGTAGAACTCTGAACCCCTATAGTGAGTCGTATTACCGGGAGCTT
ABID_SBC_bot_059	GGCAGTTA	/5Phos/GGCCCTGGCANNNGTTANNNGATCGTCGGACTGTAGAACTCTGAACCCCTATAGTGAGTCGTATTACCGGGAGCTT
ABID_SBC_bot_060	CGTATAAC	/5Phos/GGCCCTCGTANNNTAACNNNGATCGTCGGACTGTAGAACTCTGAACCCCTATAGTGAGTCGTATTACCGGGAGCTT
ABID_SBC_bot_061	GTGACTTG	/5Phos/GGCCCTGTGANNNCTTGNNNGATCGTCGGACTGTAGAACTCTGAACCCCTATAGTGAGTCGTATTACCGGGAGCTT
ABID_SBC_bot_062	CTGATAAG	/5Phos/GGCCCTCTGANNNTAAGNNNGATCGTCGGACTGTAGAACTCTGAACCCCTATAGTGAGTCGTATTACCGGGAGCTT
ABID_SBC_bot_063	GCATTAAC	/5Phos/GGCCCTGCATNNNTAACNNNGATCGTCGGACTGTAGAACTCTGAACCCCTATAGTGAGTCGTATTACCGGGAGCTT
ABID_SBC_bot_064	CATGCGTG	/5Phos/GGCCCTCATGNNNCGTGNNNGATCGTCGGACTGTAGAACTCTGAACCCCTATAGTGAGTCGTATTACCGGGAGCTT
ABID_SBC_bot_065	CGACCAGA	/5Phos/GGCCCTCGACNNNCAGANNNGATCGTCGGACTGTAGAACTCTGAACCCCTATAGTGAGTCGTATTACCGGGAGCTT
ABID_SBC_bot_066	CTATAGCA	/5Phos/GGCCCTCTATNNNAGCANNNGATCGTCGGACTGTAGAACTCTGAACCCCTATAGTGAGTCGTATTACCGGGAGCTT
ABID_SBC_bot_067	ACAGCGGA	/5Phos/GGCCCTACAGNNNCGGANNNGATCGTCGGACTGTAGAACTCTGAACCCCTATAGTGAGTCGTATTACCGGGAGCTT
ABID_SBC_bot_068	GTTGTAAG	/5Phos/GGCCCTGTTGNNNTAAGNNNGATCGTCGGACTGTAGAACTCTGAACCCCTATAGTGAGTCGTATTACCGGGAGCTT
ABID_SBC_bot_069	AGCGCAGA	/5Phos/GGCCCTAGCGNNNCAGANNNGATCGTCGGACTGTAGAACTCTGAACCCCTATAGTGAGTCGTATTACCGGGAGCTT
ABID_SBC_bot_070	TCACGCCA	/5Phos/GGCCCTTCACNNNGCCANNNGATCGTCGGACTGTAGAACTCTGAACCCCTATAGTGAGTCGTATTACCGGGAGCTT
ABID_SBC_bot_071	GCCGATAT	/5Phos/GGCCCTGCCGNNNATATNNNGATCGTCGGACTGTAGAACTCTGAACCCCTATAGTGAGTCGTATTACCGGGAGCTT
ABID_SBC_bot_072	GAATCTAC	/5Phos/GGCCCTGAATNNNCTACNNNGATCGTCGGACTGTAGAACTCTGAACCCCTATAGTGAGTCGTATTACCGGGAGCTT
ABID_SBC_bot_073	CTGCCTCT	/5Phos/GGCCCTCTGCNNNCTCTNNNGATCGTCGGACTGTAGAACTCTGAACCCCTATAGTGAGTCGTATTACCGGGAGCTT
ABID_SBC_bot_074	CAACGATA	/5Phos/GGCCCTCAACNNNGATANNNGATCGTCGGACTGTAGAACTCTGAACCCCTATAGTGAGTCGTATTACCGGGAGCTT
ABID_SBC_bot_075	TTCGATAC	/5Phos/GGCCCTTTCGNNNATACNNNGATCGTCGGACTGTAGAACTCTGAACCCCTATAGTGAGTCGTATTACCGGGAGCTT
ABID_SBC_bot_076	GATCTGCA	/5Phos/GGCCCTGATCNNNTGCANNNGATCGTCGGACTGTAGAACTCTGAACCCCTATAGTGAGTCGTATTACCGGGAGCTT
ABID_SBC_bot_077	TCGTTCCA	/5Phos/GGCCCTTCGTNNNTCCANNNGATCGTCGGACTGTAGAACTCTGAACCCCTATAGTGAGTCGTATTACCGGGAGCTT
ABID_SBC_bot_078	GGTGAGTA	/5Phos/GGCCCTGGTGNNNAGTANNNGATCGTCGGACTGTAGAACTCTGAACCCCTATAGTGAGTCGTATTACCGGGAGCTT
ABID_SBC_bot_079	GACTCTCT	/5Phos/GGCCCTGACTNNNCTCTNNNGATCGTCGGACTGTAGAACTCTGAACCCCTATAGTGAGTCGTATTACCGGGAGCTT
ABID_SBC_bot_080	GCTCTGGT	/5Phos/GGCCCTGCTCNNNTGGTNNNGATCGTCGGACTGTAGAACTCTGAACCCCTATAGTGAGTCGTATTACCGGGAGCTT
ABID_SBC_bot_081	ACCGATGC	/5Phos/GGCCCTACCGNNNATGCNNNGATCGTCGGACTGTAGAACTCTGAACCCCTATAGTGAGTCGTATTACCGGGAGCTT
ABID_SBC_bot_082	CAGAGCGA	/5Phos/GGCCCTCAGANNNGCGANNNGATCGTCGGACTGTAGAACTCTGAACCCCTATAGTGAGTCGTATTACCGGGAGCTT
ABID_SBC_bot_083	ATGACGCT	/5Phos/GGCCCTATGANNNCGCTNNNGATCGTCGGACTGTAGAACTCTGAACCCCTATAGTGAGTCGTATTACCGGGAGCTT
ABID_SBC_bot_084	TAATGACG	/5Phos/GGCCCTTAATNNNGACGNNNGATCGTCGGACTGTAGAACTCTGAACCCCTATAGTGAGTCGTATTACCGGGAGCTT
ABID_SBC_bot_085	CTCAATCA	/5Phos/GGCCCTCTCANNNATCANNNGATCGTCGGACTGTAGAACTCTGAACCCCTATAGTGAGTCGTATTACCGGGAGCTT
ABID_SBC_bot_086	TAGAAGCG	/5Phos/GGCCCTTAGANNNAGCGNNNGATCGTCGGACTGTAGAACTCTGAACCCCTATAGTGAGTCGTATTACCGGGAGCTT
ABID_SBC_bot_087	GCGCTACA	/5Phos/GGCCCTGCGCNNNTACANNNGATCGTCGGACTGTAGAACTCTGAACCCCTATAGTGAGTCGTATTACCGGGAGCTT
ABID_SBC_bot_088	CGTGACAC	/5Phos/GGCCCTCGTGNNNACACNNNGATCGTCGGACTGTAGAACTCTGAACCCCTATAGTGAGTCGTATTACCGGGAGCTT
ABID_SBC_bot_089	TGACCGCA	/5Phos/GGCCCTTGACNNNCGCANNNGATCGTCGGACTGTAGAACTCTGAACCCCTATAGTGAGTCGTATTACCGGGAGCTT
ABID_SBC_bot_090	GCTGATTG	/5Phos/GGCCCTGCTGNNNATTGNNNGATCGTCGGACTGTAGAACTCTGAACCCCTATAGTGAGTCGTATTACCGGGAGCTT
ABID_SBC_bot_091	CACGCTAC	/5Phos/GGCCCTCACGNNNCTACNNNGATCGTCGGACTGTAGAACTCTGAACCCCTATAGTGAGTCGTATTACCGGGAGCTT
ABID_SBC_bot_092	CACTATCG	/5Phos/GGCCCTCACTNNNATCGNNNGATCGTCGGACTGTAGAACTCTGAACCCCTATAGTGAGTCGTATTACCGGGAGCTT
ABID_SBC_bot_093	GTGAGTGT	/5Phos/GGCCCTGTGANNNGTGTNNNGATCGTCGGACTGTAGAACTCTGAACCCCTATAGTGAGTCGTATTACCGGGAGCTT
ABID_SBC_bot_094	GCGAAGGT	/5Phos/GGCCCTGCGANNNAGGTNNNGATCGTCGGACTGTAGAACTCTGAACCCCTATAGTGAGTCGTATTACCGGGAGCTT
ABID_SBC_bot_095	TCTACGAT	/5Phos/GGCCCTTCTANNNCGATNNNGATCGTCGGACTGTAGAACTCTGAACCCCTATAGTGAGTCGTATTACCGGGAGCTT
ABID_SBC_bot_096	CGACTGTG	/5Phos/GGCCCTCGACNNNTGTGNNNGATCGTCGGACTGTAGAACTCTGAACCCCTATAGTGAGTCGTATTACCGGGAGCTT
ABID_SBC_bot_097	TGGCTGGA	/5Phos/GGCCCTTGGCNNNTGGANNNGATCGTCGGACTGTAGAACTCTGAACCCCTATAGTGAGTCGTATTACCGGGAGCTT
ABID_SBC_bot_098	TGTAAGCA	/5Phos/GGCCCTTGTANNNAGCANNNGATCGTCGGACTGTAGAACTCTGAACCCCTATAGTGAGTCGTATTACCGGGAGCTT
ABID_SBC_bot_099	TGCAGCCA	/5Phos/GGCCCTTGCANNNGCCANNNGATCGTCGGACTGTAGAACTCTGAACCCCTATAGTGAGTCGTATTACCGGGAGCTT
ABID_SBC_bot_100	TCGACGCA	/5Phos/GGCCCTTCGANNNCGCANNNGATCGTCGGACTGTAGAACTCTGAACCCCTATAGTGAGTCGTATTACCGGGAGCTT
ABID_SBC_bot_101	GTACTGCT	/5Phos/GGCCCTGTACNNNTGCTNNNGATCGTCGGACTGTAGAACTCTGAACCCCTATAGTGAGTCGTATTACCGGGAGCTT
ABID_SBC_bot_102	TCCTAGGC	/5Phos/GGCCCTTCCTNNNAGGCNNNGATCGTCGGACTGTAGAACTCTGAACCCCTATAGTGAGTCGTATTACCGGGAGCTT
ABID_SBC_bot_103	GGACCTTA	/5Phos/GGCCCTGGACNNNCTTANNNGATCGTCGGACTGTAGAACTCTGAACCCCTATAGTGAGTCGTATTACCGGGAGCTT
ABID_SBC_bot_104	TGTCTACA	/5Phos/GGCCCTTGTCNNNTACANNNGATCGTCGGACTGTAGAACTCTGAACCCCTATAGTGAGTCGTATTACCGGGAGCTT
ABID_SBC_bot_105	TCACTGCG	/5Phos/GGCCCTTCACNNNTGCGNNNGATCGTCGGACTGTAGAACTCTGAACCCCTATAGTGAGTCGTATTACCGGGAGCTT
ABID_SBC_bot_106	GGCTTAGA	/5Phos/GGCCCTGGCTNNNTAGANNNGATCGTCGGACTGTAGAACTCTGAACCCCTATAGTGAGTCGTATTACCGGGAGCTT
ABID_SBC_bot_107	CGTCGTCA	/5Phos/GGCCCTCGTCNNNGTCANNNGATCGTCGGACTGTAGAACTCTGAACCCCTATAGTGAGTCGTATTACCGGGAGCTT
ABID_SBC_bot_108	ACTACTAG	/5Phos/GGCCCTACTANNNCTAGNNNGATCGTCGGACTGTAGAACTCTGAACCCCTATAGTGAGTCGTATTACCGGGAGCTT
ABID_SBC_bot_109	GCCTTATG	/5Phos/GGCCCTGCCTNNNTATGNNNGATCGTCGGACTGTAGAACTCTGAACCCCTATAGTGAGTCGTATTACCGGGAGCTT
ABID_SBC_bot_110	GTATGTCT	/5Phos/GGCCCTGTATNNNGTCTNNNGATCGTCGGACTGTAGAACTCTGAACCCCTATAGTGAGTCGTATTACCGGGAGCTT
ABID_SBC_bot_111	ATTCGTCG	/5Phos/GGCCCTATTCNNNGTCGNNNGATCGTCGGACTGTAGAACTCTGAACCCCTATAGTGAGTCGTATTACCGGGAGCTT
ABID_SBC_bot_112	TGTCCTGC	/5Phos/GGCCCTTGTCNNNCTGCNNNGATCGTCGGACTGTAGAACTCTGAACCCCTATAGTGAGTCGTATTACCGGGAGCTT
ABID_SBC_bot_113	CGGTCATG	/5Phos/GGCCCTCGGTNNNCATGNNNGATCGTCGGACTGTAGAACTCTGAACCCCTATAGTGAGTCGTATTACCGGGAGCTT
ABID_SBC_bot_114	CGACGTAG	/5Phos/GGCCCTCGACNNNGTAGNNNGATCGTCGGACTGTAGAACTCTGAACCCCTATAGTGAGTCGTATTACCGGGAGCTT
ABID_SBC_bot_115	AATCTCGA	/5Phos/GGCCCTAATCNNNTCGANNNGATCGTCGGACTGTAGAACTCTGAACCCCTATAGTGAGTCGTATTACCGGGAGCTT
ABID_SBC_bot_116	CAGAATAC	/5Phos/GGCCCTCAGANNNATACNNNGATCGTCGGACTGTAGAACTCTGAACCCCTATAGTGAGTCGTATTACCGGGAGCTT
ABID_SBC_bot_117	GACAGACG	/5Phos/GGCCCTGACANNNGACGNNNGATCGTCGGACTGTAGAACTCTGAACCCCTATAGTGAGTCGTATTACCGGGAGCTT
ABID_SBC_bot_118	CTGTGACG	/5Phos/GGCCCTCTGTNNNGACGNNNGATCGTCGGACTGTAGAACTCTGAACCCCTATAGTGAGTCGTATTACCGGGAGCTT
ABID_SBC_bot_119	AGGTGCGA	/5Phos/GGCCCTAGGTNNNGCGANNNGATCGTCGGACTGTAGAACTCTGAACCCCTATAGTGAGTCGTATTACCGGGAGCTT
ABID_SBC_bot_120	CAAGGTCG	/5Phos/GGCCCTCAAGNNNGTCGNNNGATCGTCGGACTGTAGAACTCTGAACCCCTATAGTGAGTCGTATTACCGGGAGCTT
ABID_SBC_bot_121	TCCAACAT	/5Phos/GGCCCTTCCANNNACATNNNGATCGTCGGACTGTAGAACTCTGAACCCCTATAGTGAGTCGTATTACCGGGAGCTT
ABID_SBC_bot_122	AGACCGAC	/5Phos/GGCCCTAGACNNNCGACNNNGATCGTCGGACTGTAGAACTCTGAACCCCTATAGTGAGTCGTATTACCGGGAGCTT
ABID_SBC_bot_123	TAACATCG	/5Phos/GGCCCTTAACNNNATCGNNNGATCGTCGGACTGTAGAACTCTGAACCCCTATAGTGAGTCGTATTACCGGGAGCTT
ABID_SBC_bot_124	AATGAGCA	/5Phos/GGCCCTAATGNNNAGCANNNGATCGTCGGACTGTAGAACTCTGAACCCCTATAGTGAGTCGTATTACCGGGAGCTT
ABID_SBC_bot_125	CGATAGGC	/5Phos/GGCCCTCGATNNNAGGCNNNGATCGTCGGACTGTAGAACTCTGAACCCCTATAGTGAGTCGTATTACCGGGAGCTT
ABID_SBC_bot_126	CTTAGAGT	/5Phos/GGCCCTCTTANNNGAGTNNNGATCGTCGGACTGTAGAACTCTGAACCCCTATAGTGAGTCGTATTACCGGGAGCTT
ABID_SBC_bot_127	ACCACTTC	/5Phos/GGCCCTACCANNNCTTCNNNGATCGTCGGACTGTAGAACTCTGAACCCCTATAGTGAGTCGTATTACCGGGAGCTT
ABID_SBC_bot_128	TTCTGTTC	/5Phos/GGCCCTTTCTNNNGTTCNNNGATCGTCGGACTGTAGAACTCTGAACCCCTATAGTGAGTCGTATTACCGGGAGCTT
ABID_SBC_bot_129	TAGATCCT	/5Phos/GGCCCTTAGANNNTCCTNNNGATCGTCGGACTGTAGAACTCTGAACCCCTATAGTGAGTCGTATTACCGGGAGCTT
ABID_SBC_bot_130	GATGGATA	/5Phos/GGCCCTGATGNNNGATANNNGATCGTCGGACTGTAGAACTCTGAACCCCTATAGTGAGTCGTATTACCGGGAGCTT
ABID_SBC_bot_131	TAAGGAAC	/5Phos/GGCCCTTAAGNNNGAACNNNGATCGTCGGACTGTAGAACTCTGAACCCCTATAGTGAGTCGTATTACCGGGAGCTT
ABID_SBC_bot_132	GACTGCGT	/5Phos/GGCCCTGACTNNNGCGTNNNGATCGTCGGACTGTAGAACTCTGAACCCCTATAGTGAGTCGTATTACCGGGAGCTT
ABID_SBC_bot_133	ACACCAAT	/5Phos/GGCCCTACACNNNCAATNNNGATCGTCGGACTGTAGAACTCTGAACCCCTATAGTGAGTCGTATTACCGGGAGCTT
ABID_SBC_bot_134	CGCGTAGT	/5Phos/GGCCCTCGCGNNNTAGTNNNGATCGTCGGACTGTAGAACTCTGAACCCCTATAGTGAGTCGTATTACCGGGAGCTT
ABID_SBC_bot_135	ATGCTGGC	/5Phos/GGCCCTATGCNNNTGGCNNNGATCGTCGGACTGTAGAACTCTGAACCCCTATAGTGAGTCGTATTACCGGGAGCTT
ABID_SBC_bot_136	CTAGCGAG	/5Phos/GGCCCTCTAGNNNCGAGNNNGATCGTCGGACTGTAGAACTCTGAACCCCTATAGTGAGTCGTATTACCGGGAGCTT
ABID_SBC_bot_137	AGTCCATG	/5Phos/GGCCCTAGTCNNNCATGNNNGATCGTCGGACTGTAGAACTCTGAACCCCTATAGTGAGTCGTATTACCGGGAGCTT
ABID_SBC_bot_138	GACTTGAT	/5Phos/GGCCCTGACTNNNTGATNNNGATCGTCGGACTGTAGAACTCTGAACCCCTATAGTGAGTCGTATTACCGGGAGCTT
ABID_SBC_bot_139	AGCGGACT	/5Phos/GGCCCTAGCGNNNGACTNNNGATCGTCGGACTGTAGAACTCTGAACCCCTATAGTGAGTCGTATTACCGGGAGCTT
ABID_SBC_bot_140	AAGTGTAG	/5Phos/GGCCCTAAGTNNNGTAGNNNGATCGTCGGACTGTAGAACTCTGAACCCCTATAGTGAGTCGTATTACCGGGAGCTT
ABID_SBC_bot_141	TACGAGAG	/5Phos/GGCCCTTACGNNNAGAGNNNGATCGTCGGACTGTAGAACTCTGAACCCCTATAGTGAGTCGTATTACCGGGAGCTT
ABID_SBC_bot_142	AACAGCAG	/5Phos/GGCCCTAACANNNGCAGNNNGATCGTCGGACTGTAGAACTCTGAACCCCTATAGTGAGTCGTATTACCGGGAGCTT
ABID_SBC_bot_143	GCTATGTA	/5Phos/GGCCCTGCTANNNTGTANNNGATCGTCGGACTGTAGAACTCTGAACCCCTATAGTGAGTCGTATTACCGGGAGCTT
ABID_SBC_bot_144	CTACATTG	/5Phos/GGCCCTCTACNNNATTGNNNGATCGTCGGACTGTAGAACTCTGAACCCCTATAGTGAGTCGTATTACCGGGAGCTT
ABID_SBC_bot_145	GAACTAAG	/5Phos/GGCCCTGAACNNNTAAGNNNGATCGTCGGACTGTAGAACTCTGAACCCCTATAGTGAGTCGTATTACCGGGAGCTT
ABID_SBC_bot_146	TGGCAGTG	/5Phos/GGCCCTTGGCNNNAGTGNNNGATCGTCGGACTGTAGAACTCTGAACCCCTATAGTGAGTCGTATTACCGGGAGCTT
ABID_SBC_bot_147	CACGGCAT	/5Phos/GGCCCTCACGNNNGCATNNNGATCGTCGGACTGTAGAACTCTGAACCCCTATAGTGAGTCGTATTACCGGGAGCTT
ABID_SBC_bot_148	GTTACACT	/5Phos/GGCCCTGTTANNNCACTNNNGATCGTCGGACTGTAGAACTCTGAACCCCTATAGTGAGTCGTATTACCGGGAGCTT
ABID_SBC_bot_149	TGCTCAAT	/5Phos/GGCCCTTGCTNNNCAATNNNGATCGTCGGACTGTAGAACTCTGAACCCCTATAGTGAGTCGTATTACCGGGAGCTT
ABID_SBC_bot_150	CGTCACTA	/5Phos/GGCCCTCGTCNNNACTANNNGATCGTCGGACTGTAGAACTCTGAACCCCTATAGTGAGTCGTATTACCGGGAGCTT
ABID_SBC_bot_151	CATGCTCA	/5Phos/GGCCCTCATGNNNCTCANNNGATCGTCGGACTGTAGAACTCTGAACCCCTATAGTGAGTCGTATTACCGGGAGCTT
ABID_SBC_bot_152	ATCTAGCG	/5Phos/GGCCCTATCTNNNAGCGNNNGATCGTCGGACTGTAGAACTCTGAACCCCTATAGTGAGTCGTATTACCGGGAGCTT
ABID_SBC_bot_153	TAATCGGA	/5Phos/GGCCCTTAATNNNCGGANNNGATCGTCGGACTGTAGAACTCTGAACCCCTATAGTGAGTCGTATTACCGGGAGCTT
ABID_SBC_bot_154	CTTGGCCA	/5Phos/GGCCCTCTTGNNNGCCANNNGATCGTCGGACTGTAGAACTCTGAACCCCTATAGTGAGTCGTATTACCGGGAGCTT
ABID_SBC_bot_155	ACCGTCGA	/5Phos/GGCCCTACCGNNNTCGANNNGATCGTCGGACTGTAGAACTCTGAACCCCTATAGTGAGTCGTATTACCGGGAGCTT
ABID_SBC_bot_156	AGTACGGT	/5Phos/GGCCCTAGTANNNCGGTNNNGATCGTCGGACTGTAGAACTCTGAACCCCTATAGTGAGTCGTATTACCGGGAGCTT
ABID_SBC_bot_157	GTTAGATG	/5Phos/GGCCCTGTTANNNGATGNNNGATCGTCGGACTGTAGAACTCTGAACCCCTATAGTGAGTCGTATTACCGGGAGCTT
ABID_SBC_bot_158	GGATTCAT	/5Phos/GGCCCTGGATNNNTCATNNNGATCGTCGGACTGTAGAACTCTGAACCCCTATAGTGAGTCGTATTACCGGGAGCTT
ABID_SBC_bot_159	TCTCACGA	/5Phos/GGCCCTTCTCNNNACGANNNGATCGTCGGACTGTAGAACTCTGAACCCCTATAGTGAGTCGTATTACCGGGAGCTT
ABID_SBC_bot_160	ATCTTCAC	/5Phos/GGCCCTATCTNNNTCACNNNGATCGTCGGACTGTAGAACTCTGAACCCCTATAGTGAGTCGTATTACCGGGAGCTT
ABID_SBC_bot_161	CTTCGCTC	/5Phos/GGCCCTCTTCNNNGCTCNNNGATCGTCGGACTGTAGAACTCTGAACCCCTATAGTGAGTCGTATTACCGGGAGCTT
ABID_SBC_bot_162	AGAGACCT	/5Phos/GGCCCTAGAGNNNACCTNNNGATCGTCGGACTGTAGAACTCTGAACCCCTATAGTGAGTCGTATTACCGGGAGCTT
ABID_SBC_bot_163	AACTGTGC	/5Phos/GGCCCTAACTNNNGTGCNNNGATCGTCGGACTGTAGAACTCTGAACCCCTATAGTGAGTCGTATTACCGGGAGCTT
ABID_SBC_bot_164	ATAGCAAC	/5Phos/GGCCCTATAGNNNCAACNNNGATCGTCGGACTGTAGAACTCTGAACCCCTATAGTGAGTCGTATTACCGGGAGCTT
ABID_SBC_bot_165	CACACGCA	/5Phos/GGCCCTCACANNNCGCANNNGATCGTCGGACTGTAGAACTCTGAACCCCTATAGTGAGTCGTATTACCGGGAGCTT
ABID_SBC_bot_166	GACAGTAC	/5Phos/GGCCCTGACANNNGTACNNNGATCGTCGGACTGTAGAACTCTGAACCCCTATAGTGAGTCGTATTACCGGGAGCTT
ABID_SBC_bot_167	TCCTGCAC	/5Phos/GGCCCTTCCTNNNGCACNNNGATCGTCGGACTGTAGAACTCTGAACCCCTATAGTGAGTCGTATTACCGGGAGCTT
ABID_SBC_bot_168	CGCTATAC	/5Phos/GGCCCTCGCTNNNATACNNNGATCGTCGGACTGTAGAACTCTGAACCCCTATAGTGAGTCGTATTACCGGGAGCTT
ABID_SBC_bot_169	GAAGCAAT	/5Phos/GGCCCTGAAGNNNCAATNNNGATCGTCGGACTGTAGAACTCTGAACCCCTATAGTGAGTCGTATTACCGGGAGCTT
ABID_SBC_bot_170	TCATGAGC	/5Phos/GGCCCTTCATNNNGAGCNNNGATCGTCGGACTGTAGAACTCTGAACCCCTATAGTGAGTCGTATTACCGGGAGCTT
ABID_SBC_bot_171	AATACGAC	/5Phos/GGCCCTAATANNNCGACNNNGATCGTCGGACTGTAGAACTCTGAACCCCTATAGTGAGTCGTATTACCGGGAGCTT
ABID_SBC_bot_172	CTATGCGT	/5Phos/GGCCCTCTATNNNGCGTNNNGATCGTCGGACTGTAGAACTCTGAACCCCTATAGTGAGTCGTATTACCGGGAGCTT
ABID_SBC_bot_173	TCTAATGC	/5Phos/GGCCCTTCTANNNATGCNNNGATCGTCGGACTGTAGAACTCTGAACCCCTATAGTGAGTCGTATTACCGGGAGCTT
ABID_SBC_bot_174	TACAGAGA	/5Phos/GGCCCTTACANNNGAGANNNGATCGTCGGACTGTAGAACTCTGAACCCCTATAGTGAGTCGTATTACCGGGAGCTT
ABID_SBC_bot_175	AGTAGACA	/5Phos/GGCCCTAGTANNNGACANNNGATCGTCGGACTGTAGAACTCTGAACCCCTATAGTGAGTCGTATTACCGGGAGCTT
ABID_SBC_bot_176	TCGAGACG	/5Phos/GGCCCTTCGANNNGACGNNNGATCGTCGGACTGTAGAACTCTGAACCCCTATAGTGAGTCGTATTACCGGGAGCTT
ABID_SBC_bot_177	TAACCGTG	/5Phos/GGCCCTTAACNNNCGTGNNNGATCGTCGGACTGTAGAACTCTGAACCCCTATAGTGAGTCGTATTACCGGGAGCTT
ABID_SBC_bot_178	TATGTCCG	/5Phos/GGCCCTTATGNNNTCCGNNNGATCGTCGGACTGTAGAACTCTGAACCCCTATAGTGAGTCGTATTACCGGGAGCTT
ABID_SBC_bot_179	GATACAAG	/5Phos/GGCCCTGATANNNCAAGNNNGATCGTCGGACTGTAGAACTCTGAACCCCTATAGTGAGTCGTATTACCGGGAGCTT
ABID_SBC_bot_180	AGGCTAGT	/5Phos/GGCCCTAGGCNNNTAGTNNNGATCGTCGGACTGTAGAACTCTGAACCCCTATAGTGAGTCGTATTACCGGGAGCTT
ABID_SBC_bot_181	TTCACACA	/5Phos/GGCCCTTTCANNNCACANNNGATCGTCGGACTGTAGAACTCTGAACCCCTATAGTGAGTCGTATTACCGGGAGCTT
ABID_SBC_bot_182	CTTACATC	/5Phos/GGCCCTCTTANNNCATCNNNGATCGTCGGACTGTAGAACTCTGAACCCCTATAGTGAGTCGTATTACCGGGAGCTT
ABID_SBC_bot_183	ATGCCACG	/5Phos/GGCCCTATGCNNNCACGNNNGATCGTCGGACTGTAGAACTCTGAACCCCTATAGTGAGTCGTATTACCGGGAGCTT
ABID_SBC_bot_184	GTTCATCA	/5Phos/GGCCCTGTTCNNNATCANNNGATCGTCGGACTGTAGAACTCTGAACCCCTATAGTGAGTCGTATTACCGGGAGCTT
ABID_SBC_bot_185	TTATACGC	/5Phos/GGCCCTTTATNNNACGCNNNGATCGTCGGACTGTAGAACTCTGAACCCCTATAGTGAGTCGTATTACCGGGAGCTT
ABID_SBC_bot_186	AGCTTCGT	/5Phos/GGCCCTAGCTNNNTCGTNNNGATCGTCGGACTGTAGAACTCTGAACCCCTATAGTGAGTCGTATTACCGGGAGCTT
ABID_SBC_bot_187	GTACGCAC	/5Phos/GGCCCTGTACNNNGCACNNNGATCGTCGGACTGTAGAACTCTGAACCCCTATAGTGAGTCGTATTACCGGGAGCTT
ABID_SBC_bot_188	TCACTAGA	/5Phos/GGCCCTTCACNNNTAGANNNGATCGTCGGACTGTAGAACTCTGAACCCCTATAGTGAGTCGTATTACCGGGAGCTT
ABID_SBC_bot_189	GTGCTCGA	/5Phos/GGCCCTGTGCNNNTCGANNNGATCGTCGGACTGTAGAACTCTGAACCCCTATAGTGAGTCGTATTACCGGGAGCTT
ABID_SBC_bot_190	GACGTACA	/5Phos/GGCCCTGACGNNNTACANNNGATCGTCGGACTGTAGAACTCTGAACCCCTATAGTGAGTCGTATTACCGGGAGCTT
ABID_SBC_bot_191	GTAGACTC	/5Phos/GGCCCTGTAGNNNACTCNNNGATCGTCGGACTGTAGAACTCTGAACCCCTATAGTGAGTCGTATTACCGGGAGCTT
ABID_SBC_bot_192	TGACACTC	/5Phos/GGCCCTTGACNNNACTCNNNGATCGTCGGACTGTAGAACTCTGAACCCCTATAGTGAGTCGTATTACCGGGAGCTT
ABID_SBC_bot_193	AGTCTCAC	/5Phos/GGCCCTAGTCNNNTCACNNNGATCGTCGGACTGTAGAACTCTGAACCCCTATAGTGAGTCGTATTACCGGGAGCTT
ABID_SBC_bot_194	GTTGCAGC	/5Phos/GGCCCTGTTGNNNCAGCNNNGATCGTCGGACTGTAGAACTCTGAACCCCTATAGTGAGTCGTATTACCGGGAGCTT
ABID_SBC_bot_195	CTGCTGCA	/5Phos/GGCCCTCTGCNNNTGCANNNGATCGTCGGACTGTAGAACTCTGAACCCCTATAGTGAGTCGTATTACCGGGAGCTT
ABID_SBC_bot_196	TGGTCTAC	/5Phos/GGCCCTTGGTNNNCTACNNNGATCGTCGGACTGTAGAACTCTGAACCCCTATAGTGAGTCGTATTACCGGGAGCTT
ABID_SBC_bot_197	AGGCGTAC	/5Phos/GGCCCTAGGCNNNGTACNNNGATCGTCGGACTGTAGAACTCTGAACCCCTATAGTGAGTCGTATTACCGGGAGCTT
ABID_SBC_bot_198	GAGCCTTC	/5Phos/GGCCCTGAGCNNNCTTCNNNGATCGTCGGACTGTAGAACTCTGAACCCCTATAGTGAGTCGTATTACCGGGAGCTT
ABID_SBC_bot_199	GGTCGAGA	/5Phos/GGCCCTGGTCNNNGAGANNNGATCGTCGGACTGTAGAACTCTGAACCCCTATAGTGAGTCGTATTACCGGGAGCTT
ABID_SBC_bot_200	TCGTAGAG	/5Phos/GGCCCTTCGTNNNAGAGNNNGATCGTCGGACTGTAGAACTCTGAACCCCTATAGTGAGTCGTATTACCGGGAGCTT
ABID_SBC_bot_201	GTCGTGAC	/5Phos/GGCCCTGTCGNNNTGACNNNGATCGTCGGACTGTAGAACTCTGAACCCCTATAGTGAGTCGTATTACCGGGAGCTT
ABID_SBC_bot_202	AAGCGACA	/5Phos/GGCCCTAAGCNNNGACANNNGATCGTCGGACTGTAGAACTCTGAACCCCTATAGTGAGTCGTATTACCGGGAGCTT
ABID_SBC_bot_203	TGAGCATG	/5Phos/GGCCCTTGAGNNNCATGNNNGATCGTCGGACTGTAGAACTCTGAACCCCTATAGTGAGTCGTATTACCGGGAGCTT
ABID_SBC_bot_204	TGCGAGTC	/5Phos/GGCCCTTGCGNNNAGTCNNNGATCGTCGGACTGTAGAACTCTGAACCCCTATAGTGAGTCGTATTACCGGGAGCTT
ABID_SBC_bot_205	GGTGCACA	/5Phos/GGCCCTGGTGNNNCACANNNGATCGTCGGACTGTAGAACTCTGAACCCCTATAGTGAGTCGTATTACCGGGAGCTT
ABID_SBC_bot_206	TCTGCTAC	/5Phos/GGCCCTTCTGNNNCTACNNNGATCGTCGGACTGTAGAACTCTGAACCCCTATAGTGAGTCGTATTACCGGGAGCTT
ABID_SBC_bot_207	GTGTACAG	/5Phos/GGCCCTGTGTNNNACAGNNNGATCGTCGGACTGTAGAACTCTGAACCCCTATAGTGAGTCGTATTACCGGGAGCTT
ABID_SBC_bot_208	GCGTCAAG	/5Phos/GGCCCTGCGTNNNCAAGNNNGATCGTCGGACTGTAGAACTCTGAACCCCTATAGTGAGTCGTATTACCGGGAGCTT
ABID_SBC_bot_209	AACGCGCT	/5Phos/GGCCCTAACGNNNCGCTNNNGATCGTCGGACTGTAGAACTCTGAACCCCTATAGTGAGTCGTATTACCGGGAGCTT
ABID_SBC_bot_210	CTCGGTGT	/5Phos/GGCCCTCTCGNNNGTGTNNNGATCGTCGGACTGTAGAACTCTGAACCCCTATAGTGAGTCGTATTACCGGGAGCTT
ABID_SBC_bot_211	ACTCCAGA	/5Phos/GGCCCTACTCNNNCAGANNNGATCGTCGGACTGTAGAACTCTGAACCCCTATAGTGAGTCGTATTACCGGGAGCTT
ABID_SBC_bot_212	CTTGAGCG	/5Phos/GGCCCTCTTGNNNAGCGNNNGATCGTCGGACTGTAGAACTCTGAACCCCTATAGTGAGTCGTATTACCGGGAGCTT
ABID_SBC_bot_213	ACACTCCT	/5Phos/GGCCCTACACNNNTCCTNNNGATCGTCGGACTGTAGAACTCTGAACCCCTATAGTGAGTCGTATTACCGGGAGCTT
ABID_SBC_bot_214	GAAGGTGC	/5Phos/GGCCCTGAAGNNNGTGCNNNGATCGTCGGACTGTAGAACTCTGAACCCCTATAGTGAGTCGTATTACCGGGAGCTT
ABID_SBC_bot_215	ACGAATCT	/5Phos/GGCCCTACGANNNATCTNNNGATCGTCGGACTGTAGAACTCTGAACCCCTATAGTGAGTCGTATTACCGGGAGCTT
ABID_SBC_bot_216	ACATCACA	/5Phos/GGCCCTACATNNNCACANNNGATCGTCGGACTGTAGAACTCTGAACCCCTATAGTGAGTCGTATTACCGGGAGCTT
ABID_SBC_bot_217	TCTCGCAG	/5Phos/GGCCCTTCTCNNNGCAGNNNGATCGTCGGACTGTAGAACTCTGAACCCCTATAGTGAGTCGTATTACCGGGAGCTT
ABID_SBC_bot_218	AGCTCGCA	/5Phos/GGCCCTAGCTNNNCGCANNNGATCGTCGGACTGTAGAACTCTGAACCCCTATAGTGAGTCGTATTACCGGGAGCTT
ABID_SBC_bot_219	CTCTCTAT	/5Phos/GGCCCTCTCTNNNCTATNNNGATCGTCGGACTGTAGAACTCTGAACCCCTATAGTGAGTCGTATTACCGGGAGCTT
ABID_SBC_bot_220	GCTAGCAT	/5Phos/GGCCCTGCTANNNGCATNNNGATCGTCGGACTGTAGAACTCTGAACCCCTATAGTGAGTCGTATTACCGGGAGCTT
ABID_SBC_bot_221	CAGTACGC	/5Phos/GGCCCTCAGTNNNACGCNNNGATCGTCGGACTGTAGAACTCTGAACCCCTATAGTGAGTCGTATTACCGGGAGCTT
ABID_SBC_bot_222	ACCACACG	/5Phos/GGCCCTACCANNNCACGNNNGATCGTCGGACTGTAGAACTCTGAACCCCTATAGTGAGTCGTATTACCGGGAGCTT
ABID_SBC_bot_223	TAGTCGAT	/5Phos/GGCCCTTAGTNNNCGATNNNGATCGTCGGACTGTAGAACTCTGAACCCCTATAGTGAGTCGTATTACCGGGAGCTT
ABID_SBC_bot_224	TAACCTGT	/5Phos/GGCCCTTAACNNNCTGTNNNGATCGTCGGACTGTAGAACTCTGAACCCCTATAGTGAGTCGTATTACCGGGAGCTT
ABID_SBC_bot_225	GCTAAGCG	/5Phos/GGCCCTGCTANNNAGCGNNNGATCGTCGGACTGTAGAACTCTGAACCCCTATAGTGAGTCGTATTACCGGGAGCTT
ABID_SBC_bot_226	TGGCGAAG	/5Phos/GGCCCTTGGCNNNGAAGNNNGATCGTCGGACTGTAGAACTCTGAACCCCTATAGTGAGTCGTATTACCGGGAGCTT
ABID_SBC_bot_227	TGATTCGA	/5Phos/GGCCCTTGATNNNTCGANNNGATCGTCGGACTGTAGAACTCTGAACCCCTATAGTGAGTCGTATTACCGGGAGCTT
ABID_SBC_bot_228	ATCGTCCT	/5Phos/GGCCCTATCGNNNTCCTNNNGATCGTCGGACTGTAGAACTCTGAACCCCTATAGTGAGTCGTATTACCGGGAGCTT
ABID_SBC_bot_229	GCATCGCT	/5Phos/GGCCCTGCATNNNCGCTNNNGATCGTCGGACTGTAGAACTCTGAACCCCTATAGTGAGTCGTATTACCGGGAGCTT
ABID_SBC_bot_230	GCGAGAGA	/5Phos/GGCCCTGCGANNNGAGANNNGATCGTCGGACTGTAGAACTCTGAACCCCTATAGTGAGTCGTATTACCGGGAGCTT
ABID_SBC_bot_231	TGGACAGC	/5Phos/GGCCCTTGGANNNCAGCNNNGATCGTCGGACTGTAGAACTCTGAACCCCTATAGTGAGTCGTATTACCGGGAGCTT
ABID_SBC_bot_232	GTCAGCTC	/5Phos/GGCCCTGTCANNNGCTCNNNGATCGTCGGACTGTAGAACTCTGAACCCCTATAGTGAGTCGTATTACCGGGAGCTT
ABID_SBC_bot_233	ACATGAAG	/5Phos/GGCCCTACATNNNGAAGNNNGATCGTCGGACTGTAGAACTCTGAACCCCTATAGTGAGTCGTATTACCGGGAGCTT
ABID_SBC_bot_234	CGAGTATA	/5Phos/GGCCCTCGAGNNNTATANNNGATCGTCGGACTGTAGAACTCTGAACCCCTATAGTGAGTCGTATTACCGGGAGCTT
ABID_SBC_bot_235	CATAAGGA	/5Phos/GGCCCTCATANNNAGGANNNGATCGTCGGACTGTAGAACTCTGAACCCCTATAGTGAGTCGTATTACCGGGAGCTT
ABID_SBC_bot_236	CTTAACCT	/5Phos/GGCCCTCTTANNNACCTNNNGATCGTCGGACTGTAGAACTCTGAACCCCTATAGTGAGTCGTATTACCGGGAGCTT
ABID_SBC_bot_237	TACTTGTC	/5Phos/GGCCCTTACTNNNTGTCNNNGATCGTCGGACTGTAGAACTCTGAACCCCTATAGTGAGTCGTATTACCGGGAGCTT
ABID_SBC_bot_238	GAACGTCA	/5Phos/GGCCCTGAACNNNGTCANNNGATCGTCGGACTGTAGAACTCTGAACCCCTATAGTGAGTCGTATTACCGGGAGCTT
ABID_SBC_bot_239	GATATCAC	/5Phos/GGCCCTGATANNNTCACNNNGATCGTCGGACTGTAGAACTCTGAACCCCTATAGTGAGTCGTATTACCGGGAGCTT
ABID_SBC_bot_240	TTGCTAAC	/5Phos/GGCCCTTTGCNNNTAACNNNGATCGTCGGACTGTAGAACTCTGAACCCCTATAGTGAGTCGTATTACCGGGAGCTT
ABID_SBC_bot_241	GACAATGA	/5Phos/GGCCCTGACANNNATGANNNGATCGTCGGACTGTAGAACTCTGAACCCCTATAGTGAGTCGTATTACCGGGAGCTT
ABID_SBC_bot_242	ATGAACCA	/5Phos/GGCCCTATGANNNACCANNNGATCGTCGGACTGTAGAACTCTGAACCCCTATAGTGAGTCGTATTACCGGGAGCTT
ABID_SBC_bot_243	AACGATTG	/5Phos/GGCCCTAACGNNNATTGNNNGATCGTCGGACTGTAGAACTCTGAACCCCTATAGTGAGTCGTATTACCGGGAGCTT
ABID_SBC_bot_244	CATCGTAT	/5Phos/GGCCCTCATCNNNGTATNNNGATCGTCGGACTGTAGAACTCTGAACCCCTATAGTGAGTCGTATTACCGGGAGCTT
ABID_SBC_bot_245	CTCTACTA	/5Phos/GGCCCTCTCTNNNACTANNNGATCGTCGGACTGTAGAACTCTGAACCCCTATAGTGAGTCGTATTACCGGGAGCTT
ABID_SBC_bot_246	TCGCTGAT	/5Phos/GGCCCTTCGCNNNTGATNNNGATCGTCGGACTGTAGAACTCTGAACCCCTATAGTGAGTCGTATTACCGGGAGCTT
ABID_SBC_bot_247	CTTCCGGA	/5Phos/GGCCCTCTTCNNNCGGANNNGATCGTCGGACTGTAGAACTCTGAACCCCTATAGTGAGTCGTATTACCGGGAGCTT
ABID_SBC_bot_248	TTGCACGT	/5Phos/GGCCCTTTGCNNNACGTNNNGATCGTCGGACTGTAGAACTCTGAACCCCTATAGTGAGTCGTATTACCGGGAGCTT
ABID_SBC_bot_249	AGGACGTA	/5Phos/GGCCCTAGGANNNCGTANNNGATCGTCGGACTGTAGAACTCTGAACCCCTATAGTGAGTCGTATTACCGGGAGCTT
ABID_SBC_bot_250	CTCGAGGA	/5Phos/GGCCCTCTCGNNNAGGANNNGATCGTCGGACTGTAGAACTCTGAACCCCTATAGTGAGTCGTATTACCGGGAGCTT
ABID_SBC_bot_251	CTGCAGAG	/5Phos/GGCCCTCTGCNNNAGAGNNNGATCGTCGGACTGTAGAACTCTGAACCCCTATAGTGAGTCGTATTACCGGGAGCTT
ABID_SBC_bot_252	TCAGACGT	/5Phos/GGCCCTTCAGNNNACGTNNNGATCGTCGGACTGTAGAACTCTGAACCCCTATAGTGAGTCGTATTACCGGGAGCTT
ABID_SBC_bot_253	TCCTGTCG	/5Phos/GGCCCTTCCTNNNGTCGNNNGATCGTCGGACTGTAGAACTCTGAACCCCTATAGTGAGTCGTATTACCGGGAGCTT
ABID_SBC_bot_254	TTCTCGAC	/5Phos/GGCCCTTTCTNNNCGACNNNGATCGTCGGACTGTAGAACTCTGAACCCCTATAGTGAGTCGTATTACCGGGAGCTT
ABID_SBC_bot_255	AGATCAGT	/5Phos/GGCCCTAGATNNNCAGTNNNGATCGTCGGACTGTAGAACTCTGAACCCCTATAGTGAGTCGTATTACCGGGAGCTT
ABID_SBC_bot_256	CAGCTGGT	/5Phos/GGCCCTCAGCNNNTGGTNNNGATCGTCGGACTGTAGAACTCTGAACCCCTATAGTGAGTCGTATTACCGGGAGCTT
ABID_SBC_bot_257	GATCATAG	/5Phos/GGCCCTGATCNNNATAGNNNGATCGTCGGACTGTAGAACTCTGAACCCCTATAGTGAGTCGTATTACCGGGAGCTT
ABID_SBC_bot_258	GCACAGAT	/5Phos/GGCCCTGCACNNNAGATNNNGATCGTCGGACTGTAGAACTCTGAACCCCTATAGTGAGTCGTATTACCGGGAGCTT
ABID_SBC_bot_259	CGGCTATC	/5Phos/GGCCCTCGGCNNNTATCNNNGATCGTCGGACTGTAGAACTCTGAACCCCTATAGTGAGTCGTATTACCGGGAGCTT
ABID_SBC_bot_260	AGGTGATC	/5Phos/GGCCCTAGGTNNNGATCNNNGATCGTCGGACTGTAGAACTCTGAACCCCTATAGTGAGTCGTATTACCGGGAGCTT
ABID_SBC_bot_261	ACATCGTC	/5Phos/GGCCCTACATNNNCGTCNNNGATCGTCGGACTGTAGAACTCTGAACCCCTATAGTGAGTCGTATTACCGGGAGCTT
ABID_SBC_bot_262	AGAGTGAT	/5Phos/GGCCCTAGAGNNNTGATNNNGATCGTCGGACTGTAGAACTCTGAACCCCTATAGTGAGTCGTATTACCGGGAGCTT
ABID_SBC_bot_263	ATTCACTG	/5Phos/GGCCCTATTCNNNACTGNNNGATCGTCGGACTGTAGAACTCTGAACCCCTATAGTGAGTCGTATTACCGGGAGCTT
ABID_SBC_bot_264	TGTCGATC	/5Phos/GGCCCTTGTCNNNGATCNNNGATCGTCGGACTGTAGAACTCTGAACCCCTATAGTGAGTCGTATTACCGGGAGCTT
ABID_SBC_bot_265	CTTGTCTG	/5Phos/GGCCCTCTTGNNNTCTGNNNGATCGTCGGACTGTAGAACTCTGAACCCCTATAGTGAGTCGTATTACCGGGAGCTT
ABID_SBC_bot_266	TAAGGCGA	/5Phos/GGCCCTTAAGNNNGCGANNNGATCGTCGGACTGTAGAACTCTGAACCCCTATAGTGAGTCGTATTACCGGGAGCTT
ABID_SBC_bot_267	CGATGCAC	/5Phos/GGCCCTCGATNNNGCACNNNGATCGTCGGACTGTAGAACTCTGAACCCCTATAGTGAGTCGTATTACCGGGAGCTT
ABID_SBC_bot_268	TTACCTAC	/5Phos/GGCCCTTTACNNNCTACNNNGATCGTCGGACTGTAGAACTCTGAACCCCTATAGTGAGTCGTATTACCGGGAGCTT
ABID_SBC_bot_269	GATAGCCA	/5Phos/GGCCCTGATANNNGCCANNNGATCGTCGGACTGTAGAACTCTGAACCCCTATAGTGAGTCGTATTACCGGGAGCTT
ABID_SBC_bot_270	AGTGACGA	/5Phos/GGCCCTAGTGNNNACGANNNGATCGTCGGACTGTAGAACTCTGAACCCCTATAGTGAGTCGTATTACCGGGAGCTT
ABID_SBC_bot_271	AGGAAGAT	/5Phos/GGCCCTAGGANNNAGATNNNGATCGTCGGACTGTAGAACTCTGAACCCCTATAGTGAGTCGTATTACCGGGAGCTT
ABID_SBC_bot_272	GACGACAC	/5Phos/GGCCCTGACGNNNACACNNNGATCGTCGGACTGTAGAACTCTGAACCCCTATAGTGAGTCGTATTACCGGGAGCTT
ABID_SBC_bot_273	GCCACTCA	/5Phos/GGCCCTGCCANNNCTCANNNGATCGTCGGACTGTAGAACTCTGAACCCCTATAGTGAGTCGTATTACCGGGAGCTT
ABID_SBC_bot_274	ACAGCTCG	/5Phos/GGCCCTACAGNNNCTCGNNNGATCGTCGGACTGTAGAACTCTGAACCCCTATAGTGAGTCGTATTACCGGGAGCTT
ABID_SBC_bot_275	CATATCGT	/5Phos/GGCCCTCATANNNTCGTNNNGATCGTCGGACTGTAGAACTCTGAACCCCTATAGTGAGTCGTATTACCGGGAGCTT
ABID_SBC_bot_276	AGCAACCG	/5Phos/GGCCCTAGCANNNACCGNNNGATCGTCGGACTGTAGAACTCTGAACCCCTATAGTGAGTCGTATTACCGGGAGCTT
ABID_SBC_bot_277	GTCAAGGC	/5Phos/GGCCCTGTCANNNAGGCNNNGATCGTCGGACTGTAGAACTCTGAACCCCTATAGTGAGTCGTATTACCGGGAGCTT
ABID_SBC_bot_278	CTGCGAGA	/5Phos/GGCCCTCTGCNNNGAGANNNGATCGTCGGACTGTAGAACTCTGAACCCCTATAGTGAGTCGTATTACCGGGAGCTT
ABID_SBC_bot_279	AGGAGCCT	/5Phos/GGCCCTAGGANNNGCCTNNNGATCGTCGGACTGTAGAACTCTGAACCCCTATAGTGAGTCGTATTACCGGGAGCTT
ABID_SBC_bot_280	TCTGCATA	/5Phos/GGCCCTTCTGNNNCATANNNGATCGTCGGACTGTAGAACTCTGAACCCCTATAGTGAGTCGTATTACCGGGAGCTT
ABID_SBC_bot_281	AATGACTC	/5Phos/GGCCCTAATGNNNACTCNNNGATCGTCGGACTGTAGAACTCTGAACCCCTATAGTGAGTCGTATTACCGGGAGCTT
ABID_SBC_bot_282	AAGATCGC	/5Phos/GGCCCTAAGANNNTCGCNNNGATCGTCGGACTGTAGAACTCTGAACCCCTATAGTGAGTCGTATTACCGGGAGCTT
ABID_SBC_bot_283	GAAGATCT	/5Phos/GGCCCTGAAGNNNATCTNNNGATCGTCGGACTGTAGAACTCTGAACCCCTATAGTGAGTCGTATTACCGGGAGCTT
ABID_SBC_bot_284	CGGATGCT	/5Phos/GGCCCTCGGANNNTGCTNNNGATCGTCGGACTGTAGAACTCTGAACCCCTATAGTGAGTCGTATTACCGGGAGCTT
ABID_SBC_bot_285	ATGACAGA	/5Phos/GGCCCTATGANNNCAGANNNGATCGTCGGACTGTAGAACTCTGAACCCCTATAGTGAGTCGTATTACCGGGAGCTT
ABID_SBC_bot_286	ACTGACCG	/5Phos/GGCCCTACTGNNNACCGNNNGATCGTCGGACTGTAGAACTCTGAACCCCTATAGTGAGTCGTATTACCGGGAGCTT
ABID_SBC_bot_287	TAGACTAG	/5Phos/GGCCCTTAGANNNCTAGNNNGATCGTCGGACTGTAGAACTCTGAACCCCTATAGTGAGTCGTATTACCGGGAGCTT
ABID_SBC_bot_288	GTATCGGC	/5Phos/GGCCCTGTATNNNCGGCNNNGATCGTCGGACTGTAGAACTCTGAACCCCTATAGTGAGTCGTATTACCGGGAGCTT
ABID_SBC_bot_289	GAATAGTC	/5Phos/GGCCCTGAATNNNAGTCNNNGATCGTCGGACTGTAGAACTCTGAACCCCTATAGTGAGTCGTATTACCGGGAGCTT
ABID_SBC_bot_290	CACTGACA	/5Phos/GGCCCTCACTNNNGACANNNGATCGTCGGACTGTAGAACTCTGAACCCCTATAGTGAGTCGTATTACCGGGAGCTT
ABID_SBC_bot_291	TGTCACAT	/5Phos/GGCCCTTGTCNNNACATNNNGATCGTCGGACTGTAGAACTCTGAACCCCTATAGTGAGTCGTATTACCGGGAGCTT
ABID_SBC_bot_292	TACTACCT	/5Phos/GGCCCTTACTNNNACCTNNNGATCGTCGGACTGTAGAACTCTGAACCCCTATAGTGAGTCGTATTACCGGGAGCTT
ABID_SBC_bot_293	GCCTCGTA	/5Phos/GGCCCTGCCTNNNCGTANNNGATCGTCGGACTGTAGAACTCTGAACCCCTATAGTGAGTCGTATTACCGGGAGCTT
ABID_SBC_bot_294	CAGTTGAG	/5Phos/GGCCCTCAGTNNNTGAGNNNGATCGTCGGACTGTAGAACTCTGAACCCCTATAGTGAGTCGTATTACCGGGAGCTT
ABID_SBC_bot_295	AGCATATG	/5Phos/GGCCCTAGCANNNTATGNNNGATCGTCGGACTGTAGAACTCTGAACCCCTATAGTGAGTCGTATTACCGGGAGCTT
ABID_SBC_bot_296	AGGAATGA	/5Phos/GGCCCTAGGANNNATGANNNGATCGTCGGACTGTAGAACTCTGAACCCCTATAGTGAGTCGTATTACCGGGAGCTT
ABID_SBC_bot_297	CGTACTTA	/5Phos/GGCCCTCGTANNNCTTANNNGATCGTCGGACTGTAGAACTCTGAACCCCTATAGTGAGTCGTATTACCGGGAGCTT
ABID_SBC_bot_298	GTCGCTAG	/5Phos/GGCCCTGTCGNNNCTAGNNNGATCGTCGGACTGTAGAACTCTGAACCCCTATAGTGAGTCGTATTACCGGGAGCTT
ABID_SBC_bot_299	GTACACCG	/5Phos/GGCCCTGTACNNNACCGNNNGATCGTCGGACTGTAGAACTCTGAACCCCTATAGTGAGTCGTATTACCGGGAGCTT
ABID_SBC_bot_300	ACGTCTGA	/5Phos/GGCCCTACGTNNNCTGANNNGATCGTCGGACTGTAGAACTCTGAACCCCTATAGTGAGTCGTATTACCGGGAGCTT
ABID_SBC_bot_301	AACGTGTA	/5Phos/GGCCCTAACGNNNTGTANNNGATCGTCGGACTGTAGAACTCTGAACCCCTATAGTGAGTCGTATTACCGGGAGCTT
ABID_SBC_bot_302	CACGCATA	/5Phos/GGCCCTCACGNNNCATANNNGATCGTCGGACTGTAGAACTCTGAACCCCTATAGTGAGTCGTATTACCGGGAGCTT
ABID_SBC_bot_303	ACGATGGA	/5Phos/GGCCCTACGANNNTGGANNNGATCGTCGGACTGTAGAACTCTGAACCCCTATAGTGAGTCGTATTACCGGGAGCTT
ABID_SBC_bot_304	TGCTGATA	/5Phos/GGCCCTTGCTNNNGATANNNGATCGTCGGACTGTAGAACTCTGAACCCCTATAGTGAGTCGTATTACCGGGAGCTT
ABID_SBC_bot_305	GTACCACA	/5Phos/GGCCCTGTACNNNCACANNNGATCGTCGGACTGTAGAACTCTGAACCCCTATAGTGAGTCGTATTACCGGGAGCTT
ABID_SBC_bot_306	AGGAACTC	/5Phos/GGCCCTAGGANNNACTCNNNGATCGTCGGACTGTAGAACTCTGAACCCCTATAGTGAGTCGTATTACCGGGAGCTT
ABID_SBC_bot_307	CTGTTCTC	/5Phos/GGCCCTCTGTNNNTCTCNNNGATCGTCGGACTGTAGAACTCTGAACCCCTATAGTGAGTCGTATTACCGGGAGCTT
ABID_SBC_bot_308	TCAGCACT	/5Phos/GGCCCTTCAGNNNCACTNNNGATCGTCGGACTGTAGAACTCTGAACCCCTATAGTGAGTCGTATTACCGGGAGCTT
ABID_SBC_bot_309	ATCGCGTC	/5Phos/GGCCCTATCGNNNCGTCNNNGATCGTCGGACTGTAGAACTCTGAACCCCTATAGTGAGTCGTATTACCGGGAGCTT
ABID_SBC_bot_310	CATGTATC	/5Phos/GGCCCTCATGNNNTATCNNNGATCGTCGGACTGTAGAACTCTGAACCCCTATAGTGAGTCGTATTACCGGGAGCTT
ABID_SBC_bot_311	GTGTTCCT	/5Phos/GGCCCTGTGTNNNTCCTNNNGATCGTCGGACTGTAGAACTCTGAACCCCTATAGTGAGTCGTATTACCGGGAGCTT
ABID_SBC_bot_312	ATGAAGTG	/5Phos/GGCCCTATGANNNAGTGNNNGATCGTCGGACTGTAGAACTCTGAACCCCTATAGTGAGTCGTATTACCGGGAGCTT
ABID_SBC_bot_313	TTCGTCTA	/5Phos/GGCCCTTTCGNNNTCTANNNGATCGTCGGACTGTAGAACTCTGAACCCCTATAGTGAGTCGTATTACCGGGAGCTT
ABID_SBC_bot_314	GCATATCA	/5Phos/GGCCCTGCATNNNATCANNNGATCGTCGGACTGTAGAACTCTGAACCCCTATAGTGAGTCGTATTACCGGGAGCTT
ABID_SBC_bot_315	TGCAATAG	/5Phos/GGCCCTTGCANNNATAGNNNGATCGTCGGACTGTAGAACTCTGAACCCCTATAGTGAGTCGTATTACCGGGAGCTT
ABID_SBC_bot_316	TACAACGC	/5Phos/GGCCCTTACANNNACGCNNNGATCGTCGGACTGTAGAACTCTGAACCCCTATAGTGAGTCGTATTACCGGGAGCTT
ABID_SBC_bot_317	GGTCTCTG	/5Phos/GGCCCTGGTCNNNTCTGNNNGATCGTCGGACTGTAGAACTCTGAACCCCTATAGTGAGTCGTATTACCGGGAGCTT
ABID_SBC_bot_318	TGGTAGGT	/5Phos/GGCCCTTGGTNNNAGGTNNNGATCGTCGGACTGTAGAACTCTGAACCCCTATAGTGAGTCGTATTACCGGGAGCTT
ABID_SBC_bot_319	AATCGAAG	/5Phos/GGCCCTAATCNNNGAAGNNNGATCGTCGGACTGTAGAACTCTGAACCCCTATAGTGAGTCGTATTACCGGGAGCTT
ABID_SBC_bot_320	GGATCTCG	/5Phos/GGCCCTGGATNNNCTCGNNNGATCGTCGGACTGTAGAACTCTGAACCCCTATAGTGAGTCGTATTACCGGGAGCTT
ABID_SBC_bot_321	TAGCACAG	/5Phos/GGCCCTTAGCNNNACAGNNNGATCGTCGGACTGTAGAACTCTGAACCCCTATAGTGAGTCGTATTACCGGGAGCTT
ABID_SBC_bot_322	TATCGCTA	/5Phos/GGCCCTTATCNNNGCTANNNGATCGTCGGACTGTAGAACTCTGAACCCCTATAGTGAGTCGTATTACCGGGAGCTT
ABID_SBC_bot_323	TCTAGAAC	/5Phos/GGCCCTTCTANNNGAACNNNGATCGTCGGACTGTAGAACTCTGAACCCCTATAGTGAGTCGTATTACCGGGAGCTT
ABID_SBC_bot_324	AAGCCGAG	/5Phos/GGCCCTAAGCNNNCGAGNNNGATCGTCGGACTGTAGAACTCTGAACCCCTATAGTGAGTCGTATTACCGGGAGCTT
ABID_SBC_bot_325	GGATACTA	/5Phos/GGCCCTGGATNNNACTANNNGATCGTCGGACTGTAGAACTCTGAACCCCTATAGTGAGTCGTATTACCGGGAGCTT
ABID_SBC_bot_326	ATTGCTGA	/5Phos/GGCCCTATTGNNNCTGANNNGATCGTCGGACTGTAGAACTCTGAACCCCTATAGTGAGTCGTATTACCGGGAGCTT
ABID_SBC_bot_327	TTAGCAGA	/5Phos/GGCCCTTTAGNNNCAGANNNGATCGTCGGACTGTAGAACTCTGAACCCCTATAGTGAGTCGTATTACCGGGAGCTT
ABID_SBC_bot_328	CGTATCCG	/5Phos/GGCCCTCGTANNNTCCGNNNGATCGTCGGACTGTAGAACTCTGAACCCCTATAGTGAGTCGTATTACCGGGAGCTT
ABID_SBC_bot_329	TCTCCACG	/5Phos/GGCCCTTCTCNNNCACGNNNGATCGTCGGACTGTAGAACTCTGAACCCCTATAGTGAGTCGTATTACCGGGAGCTT
ABID_SBC_bot_330	GTGTATGA	/5Phos/GGCCCTGTGTNNNATGANNNGATCGTCGGACTGTAGAACTCTGAACCCCTATAGTGAGTCGTATTACCGGGAGCTT
ABID_SBC_bot_331	ACCTTCCG	/5Phos/GGCCCTACCTNNNTCCGNNNGATCGTCGGACTGTAGAACTCTGAACCCCTATAGTGAGTCGTATTACCGGGAGCTT
ABID_SBC_bot_332	ACTGTAAC	/5Phos/GGCCCTACTGNNNTAACNNNGATCGTCGGACTGTAGAACTCTGAACCCCTATAGTGAGTCGTATTACCGGGAGCTT
ABID_SBC_bot_333	GGTCAGAC	/5Phos/GGCCCTGGTCNNNAGACNNNGATCGTCGGACTGTAGAACTCTGAACCCCTATAGTGAGTCGTATTACCGGGAGCTT
ABID_SBC_bot_334	TTGAAGAC	/5Phos/GGCCCTTTGANNNAGACNNNGATCGTCGGACTGTAGAACTCTGAACCCCTATAGTGAGTCGTATTACCGGGAGCTT
ABID_SBC_bot_335	AGCAGAAC	/5Phos/GGCCCTAGCANNNGAACNNNGATCGTCGGACTGTAGAACTCTGAACCCCTATAGTGAGTCGTATTACCGGGAGCTT
ABID_SBC_bot_336	TGTGCGGA	/5Phos/GGCCCTTGTGNNNCGGANNNGATCGTCGGACTGTAGAACTCTGAACCCCTATAGTGAGTCGTATTACCGGGAGCTT
ABID_SBC_bot_337	ACGAGAAT	/5Phos/GGCCCTACGANNNGAATNNNGATCGTCGGACTGTAGAACTCTGAACCCCTATAGTGAGTCGTATTACCGGGAGCTT
ABID_SBC_bot_338	CGGACACA	/5Phos/GGCCCTCGGANNNCACANNNGATCGTCGGACTGTAGAACTCTGAACCCCTATAGTGAGTCGTATTACCGGGAGCTT
ABID_SBC_bot_339	CACATGAC	/5Phos/GGCCCTCACANNNTGACNNNGATCGTCGGACTGTAGAACTCTGAACCCCTATAGTGAGTCGTATTACCGGGAGCTT
ABID_SBC_bot_340	ATTAGCAC	/5Phos/GGCCCTATTANNNGCACNNNGATCGTCGGACTGTAGAACTCTGAACCCCTATAGTGAGTCGTATTACCGGGAGCTT
ABID_SBC_bot_341	GCGATCTC	/5Phos/GGCCCTGCGANNNTCTCNNNGATCGTCGGACTGTAGAACTCTGAACCCCTATAGTGAGTCGTATTACCGGGAGCTT
ABID_SBC_bot_342	TAGCAGGC	/5Phos/GGCCCTTAGCNNNAGGCNNNGATCGTCGGACTGTAGAACTCTGAACCCCTATAGTGAGTCGTATTACCGGGAGCTT
ABID_SBC_bot_343	AGATTCTC	/5Phos/GGCCCTAGATNNNTCTCNNNGATCGTCGGACTGTAGAACTCTGAACCCCTATAGTGAGTCGTATTACCGGGAGCTT
ABID_SBC_bot_344	ACAGGCTG	/5Phos/GGCCCTACAGNNNGCTGNNNGATCGTCGGACTGTAGAACTCTGAACCCCTATAGTGAGTCGTATTACCGGGAGCTT
ABID_SBC_bot_345	ACATACAC	/5Phos/GGCCCTACATNNNACACNNNGATCGTCGGACTGTAGAACTCTGAACCCCTATAGTGAGTCGTATTACCGGGAGCTT
ABID_SBC_bot_346	CACAGTCT	/5Phos/GGCCCTCACANNNGTCTNNNGATCGTCGGACTGTAGAACTCTGAACCCCTATAGTGAGTCGTATTACCGGGAGCTT
ABID_SBC_bot_347	GACATATC	/5Phos/GGCCCTGACANNNTATCNNNGATCGTCGGACTGTAGAACTCTGAACCCCTATAGTGAGTCGTATTACCGGGAGCTT
ABID_SBC_bot_348	GGAGTCCA	/5Phos/GGCCCTGGAGNNNTCCANNNGATCGTCGGACTGTAGAACTCTGAACCCCTATAGTGAGTCGTATTACCGGGAGCTT
ABID_SBC_bot_349	TACGATCA	/5Phos/GGCCCTTACGNNNATCANNNGATCGTCGGACTGTAGAACTCTGAACCCCTATAGTGAGTCGTATTACCGGGAGCTT
ABID_SBC_bot_350	GCCGACTA	/5Phos/GGCCCTGCCGNNNACTANNNGATCGTCGGACTGTAGAACTCTGAACCCCTATAGTGAGTCGTATTACCGGGAGCTT
ABID_SBC_bot_351	TACATGGT	/5Phos/GGCCCTTACANNNTGGTNNNGATCGTCGGACTGTAGAACTCTGAACCCCTATAGTGAGTCGTATTACCGGGAGCTT
ABID_SBC_bot_352	CTTGTAGA	/5Phos/GGCCCTCTTGNNNTAGANNNGATCGTCGGACTGTAGAACTCTGAACCCCTATAGTGAGTCGTATTACCGGGAGCTT
ABID_SBC_bot_353	AGCACTCT	/5Phos/GGCCCTAGCANNNCTCTNNNGATCGTCGGACTGTAGAACTCTGAACCCCTATAGTGAGTCGTATTACCGGGAGCTT
ABID_SBC_bot_354	CGCACAAG	/5Phos/GGCCCTCGCANNNCAAGNNNGATCGTCGGACTGTAGAACTCTGAACCCCTATAGTGAGTCGTATTACCGGGAGCTT
ABID_SBC_bot_355	GCGCATTA	/5Phos/GGCCCTGCGCNNNATTANNNGATCGTCGGACTGTAGAACTCTGAACCCCTATAGTGAGTCGTATTACCGGGAGCTT
ABID_SBC_bot_356	ACGCAGCA	/5Phos/GGCCCTACGCNNNAGCANNNGATCGTCGGACTGTAGAACTCTGAACCCCTATAGTGAGTCGTATTACCGGGAGCTT
ABID_SBC_bot_357	GCTCACTC	/5Phos/GGCCCTGCTCNNNACTCNNNGATCGTCGGACTGTAGAACTCTGAACCCCTATAGTGAGTCGTATTACCGGGAGCTT
ABID_SBC_bot_358	TTATCGCG	/5Phos/GGCCCTTTATNNNCGCGNNNGATCGTCGGACTGTAGAACTCTGAACCCCTATAGTGAGTCGTATTACCGGGAGCTT
ABID_SBC_bot_359	GAGAACAT	/5Phos/GGCCCTGAGANNNACATNNNGATCGTCGGACTGTAGAACTCTGAACCCCTATAGTGAGTCGTATTACCGGGAGCTT
ABID_SBC_bot_360	ATCTGAGT	/5Phos/GGCCCTATCTNNNGAGTNNNGATCGTCGGACTGTAGAACTCTGAACCCCTATAGTGAGTCGTATTACCGGGAGCTT
ABID_SBC_bot_361	CTTATGGC	/5Phos/GGCCCTCTTANNNTGGCNNNGATCGTCGGACTGTAGAACTCTGAACCCCTATAGTGAGTCGTATTACCGGGAGCTT
ABID_SBC_bot_362	AGGTTACA	/5Phos/GGCCCTAGGTNNNTACANNNGATCGTCGGACTGTAGAACTCTGAACCCCTATAGTGAGTCGTATTACCGGGAGCTT
ABID_SBC_bot_363	GTAGCTGT	/5Phos/GGCCCTGTAGNNNCTGTNNNGATCGTCGGACTGTAGAACTCTGAACCCCTATAGTGAGTCGTATTACCGGGAGCTT
ABID_SBC_bot_364	GCTCCAAC	/5Phos/GGCCCTGCTCNNNCAACNNNGATCGTCGGACTGTAGAACTCTGAACCCCTATAGTGAGTCGTATTACCGGGAGCTT
ABID_SBC_bot_365	GCCTATTC	/5Phos/GGCCCTGCCTNNNATTCNNNGATCGTCGGACTGTAGAACTCTGAACCCCTATAGTGAGTCGTATTACCGGGAGCTT
ABID_SBC_bot_366	ATACACGA	/5Phos/GGCCCTATACNNNACGANNNGATCGTCGGACTGTAGAACTCTGAACCCCTATAGTGAGTCGTATTACCGGGAGCTT
ABID_SBC_bot_367	TAACGCAT	/5Phos/GGCCCTTAACNNNGCATNNNGATCGTCGGACTGTAGAACTCTGAACCCCTATAGTGAGTCGTATTACCGGGAGCTT
ABID_SBC_bot_368	TCGCCAGT	/5Phos/GGCCCTTCGCNNNCAGTNNNGATCGTCGGACTGTAGAACTCTGAACCCCTATAGTGAGTCGTATTACCGGGAGCTT
ABID_SBC_bot_369	ATTGAGGC	/5Phos/GGCCCTATTGNNNAGGCNNNGATCGTCGGACTGTAGAACTCTGAACCCCTATAGTGAGTCGTATTACCGGGAGCTT
ABID_SBC_bot_370	TCCGTATC	/5Phos/GGCCCTTCCGNNNTATCNNNGATCGTCGGACTGTAGAACTCTGAACCCCTATAGTGAGTCGTATTACCGGGAGCTT
ABID_SBC_bot_371	ATACTGAG	/5Phos/GGCCCTATACNNNTGAGNNNGATCGTCGGACTGTAGAACTCTGAACCCCTATAGTGAGTCGTATTACCGGGAGCTT
ABID_SBC_bot_372	CAATCTTG	/5Phos/GGCCCTCAATNNNCTTGNNNGATCGTCGGACTGTAGAACTCTGAACCCCTATAGTGAGTCGTATTACCGGGAGCTT
ABID_SBC_bot_373	CACATCTA	/5Phos/GGCCCTCACANNNTCTANNNGATCGTCGGACTGTAGAACTCTGAACCCCTATAGTGAGTCGTATTACCGGGAGCTT
ABID_SBC_bot_374	ATCTCATG	/5Phos/GGCCCTATCTNNNCATGNNNGATCGTCGGACTGTAGAACTCTGAACCCCTATAGTGAGTCGTATTACCGGGAGCTT
ABID_SBC_bot_375	CGATTAAG	/5Phos/GGCCCTCGATNNNTAAGNNNGATCGTCGGACTGTAGAACTCTGAACCCCTATAGTGAGTCGTATTACCGGGAGCTT
ABID_SBC_bot_376	GGCATAAT	/5Phos/GGCCCTGGCANNNTAATNNNGATCGTCGGACTGTAGAACTCTGAACCCCTATAGTGAGTCGTATTACCGGGAGCTT
ABID_SBC_bot_377	GAGCCACT	/5Phos/GGCCCTGAGCNNNCACTNNNGATCGTCGGACTGTAGAACTCTGAACCCCTATAGTGAGTCGTATTACCGGGAGCTT
ABID_SBC_bot_378	GCACGTGT	/5Phos/GGCCCTGCACNNNGTGTNNNGATCGTCGGACTGTAGAACTCTGAACCCCTATAGTGAGTCGTATTACCGGGAGCTT
ABID_SBC_bot_379	CACGTAAG	/5Phos/GGCCCTCACGNNNTAAGNNNGATCGTCGGACTGTAGAACTCTGAACCCCTATAGTGAGTCGTATTACCGGGAGCTT
ABID_SBC_bot_380	CAACCACG	/5Phos/GGCCCTCAACNNNCACGNNNGATCGTCGGACTGTAGAACTCTGAACCCCTATAGTGAGTCGTATTACCGGGAGCTT
ABID_SBC_bot_381	ACTATCCA	/5Phos/GGCCCTACTANNNTCCANNNGATCGTCGGACTGTAGAACTCTGAACCCCTATAGTGAGTCGTATTACCGGGAGCTT
ABID_SBC_bot_382	TTGAGATC	/5Phos/GGCCCTTTGANNNGATCNNNGATCGTCGGACTGTAGAACTCTGAACCCCTATAGTGAGTCGTATTACCGGGAGCTT
ABID_SBC_bot_383	AAGTCGGC	/5Phos/GGCCCTAAGTNNNCGGCNNNGATCGTCGGACTGTAGAACTCTGAACCCCTATAGTGAGTCGTATTACCGGGAGCTT
ABID_SBC_bot_384	ATCGAGAT	/5Phos/GGCCCTATCGNNNAGATNNNGATCGTCGGACTGTAGAACTCTGAACCCCTATAGTGAGTCGTATTACCGGGAGCTT
